# Supplementary material for: Genome-wide allele-specific methylation is enriched at gene regulatory regions in a multi-generation pedigree from the Norfolk Island isolate
Source: Epigenetics Chromatin. 2019 Oct 8;12:60. doi: 10.1186/s13072-019-0304-7 (PMC6781349; doi:10.1186/s13072-019-0304-7)
Supplement: Supplementary file 3 — Additional file 3: File S1. Information for all 12671 AMRs. [file 13072_2019_304_MOESM3_ESM.csv]

Chr	Start pos	Stop pos	no. of CpGs	range (bps)	P-value
chr1	870117	982505	96	112388	0
chr1	995882	1117688	130	121806	0
chr1	1126795	1240974	161	114179	0
chr1	1246575	1362186	68	115611	0
chr1	1419854	1476268	75	56414	0
chr1	1508999	1614318	23	105319	0
chr1	1614381	1629644	41	15263	0
chr1	1748744	1842887	51	94143	0
chr1	1894823	1977632	68	82809	0
chr1	2004095	2105222	114	101127	0
chr1	2112321	2234147	217	121826	0
chr1	2237807	2356957	96	119150	0
chr1	2388351	2478371	43	90020	0
chr1	2494437	2594108	84	99671	0
chr1	2627931	2684272	6	56341	6.71E-68
chr1	2789146	2850226	20	61080	3.12E-117
chr1	2855348	2970099	125	114751	0
chr1	2980264	3084476	85	104212	0
chr1	3119818	3226791	130	106973	0
chr1	3227644	3349248	89	121604	0
chr1	3352652	3468399	56	115747	0
chr1	3477448	3598529	65	121081	0
chr1	3640399	3718384	98	77985	0
chr1	3732823	3805281	53	72458	0
chr1	3858288	3910238	56	51950	0
chr1	4027106	4027165	7	59	1.06E-104
chr1	4131300	4133137	2	1837	6.20E-17
chr1	4585361	4585447	4	86	4.23E-14
chr1	4637840	4710650	27	72810	0
chr1	4734844	4772414	7	37570	1.08E-40
chr1	5479994	5480481	4	487	5.31E-15
chr1	5601782	5668304	8	66522	7.96E-124
chr1	5719139	5746902	17	27763	0
chr1	5847410	5883181	5	35771	2.19E-80
chr1	5975732	6041333	43	65601	0
chr1	6080512	6200120	29	119608	0
chr1	6204975	6294999	36	90024	1.50E-221
chr1	6330000	6451834	51	121834	0
chr1	6451899	6555391	70	103492	0
chr1	6579566	6626032	47	46466	0
chr1	6724759	6729830	3	5071	2.24E-35
chr1	6906974	6907009	2	35	1.13E-35
chr1	6961958	7070018	25	108060	4.20E-177
chr1	7124515	7150901	22	26386	0
chr1	7199211	7299570	23	100359	1.03E-223
chr1	7334894	7348826	4	13932	1.91E-83
chr1	7478606	7491788	7	13182	8.93E-68
chr1	7577412	7640576	6	63164	1.66E-114
chr1	7718173	7784849	18	66676	0
chr1	7827138	7940253	26	113115	0
chr1	7941060	8026658	13	85598	6.17E-241
chr1	8083825	8154902	16	71077	0
chr1	8210525	8302615	24	92090	0
chr1	8314874	8390216	23	75342	0
chr1	8496594	8533423	11	36829	0
chr1	8660492	8660539	2	47	2.52E-44
chr1	8814885	8880437	12	65552	0
chr1	8945659	9037317	10	91658	1.02E-151
chr1	9067441	9164119	26	96678	0
chr1	9183582	9292407	31	108825	1.57E-303
chr1	9315920	9428674	31	112754	0
chr1	9539123	9542642	3	3519	4.44E-42
chr1	9559820	9652929	12	93109	1.07E-72
chr1	9714650	9759752	77	45102	0
chr1	9824660	9900661	27	76001	0
chr1	9996770	9996794	4	24	1.35E-42
chr1	10303891	10415278	21	111387	0
chr1	10429967	10530484	23	100517	0
chr1	10615493	10651608	36	36115	0
chr1	10756443	10756449	2	6	4.91E-05
chr1	10917066	10917117	3	51	4.89E-75
chr1	10942675	10980987	11	38312	1.11E-189
chr1	11052907	11063060	6	10153	6.41E-59
chr1	11272781	11285129	4	12348	7.53E-31
chr1	11456838	11501992	56	45154	0
chr1	11654190	11658115	4	3925	4.02E-40
chr1	11701197	11735946	19	34749	0
chr1	11848080	11898292	11	50212	6.29E-90
chr1	11925004	11979869	12	54865	2.72E-211
chr1	12040573	12153488	32	112915	0
chr1	12158832	12276442	19	117610	0
chr1	12344863	12385289	5	40426	1.01E-295
chr1	12449627	12478485	18	28858	9.13E-275
chr1	12549973	12615987	24	66014	0
chr1	13508767	13517439	10	8672	1.02E-29
chr1	13583111	13615988	19	32877	1.60E-106
chr1	13699638	13707262	28	7624	0
chr1	13893588	13893811	8	223	1.18E-169
chr1	14543729	14543732	2	3	1.71E-207
chr1	14801183	14801260	5	77	8.03E-89
chr1	14929626	14969486	6	39860	5.53E-49
chr1	15048567	15066458	48	17891	0
chr1	15139981	15177941	16	37960	0
chr1	15272403	15329587	5	57184	1.87E-81
chr1	15407275	15501629	13	94354	4.01E-255
chr1	15741631	15749710	5	8079	1.58E-16
chr1	15756588	15837613	37	81025	0
chr1	15942366	15975066	7	32700	1.96E-24
chr1	16019621	16073153	10	53532	3.07E-48
chr1	16141781	16228442	50	86661	0
chr1	16352957	16353007	2	50	1.97E-23
chr1	16440358	16441666	2	1308	5.12E-13
chr1	16513479	16620748	154	107269	0
chr1	16624194	16728492	362	104298	0
chr1	16758916	16869256	52	110340	0
chr1	16871413	16960842	132	89429	0
chr1	17149254	17149653	20	399	4.21E-147
chr1	17274379	17308163	7	33784	1.82E-179
chr1	17372253	17440498	37	68245	0
chr1	17520318	17580769	11	60451	2.54E-105
chr1	17618164	17733989	9	115825	2.12E-47
chr1	17755309	17828575	13	73266	1.06E-101
chr1	17984850	17984861	2	11	1.16E-51
chr1	17999218	17999247	3	29	4.63E-18
chr1	18283184	18351899	12	68715	9.65E-263
chr1	18365283	18481034	8	115751	6.71E-50
chr1	18557879	18558026	3	147	5.49E-12
chr1	18632834	18703335	21	70501	5.71E-208
chr1	18778068	18855013	46	76945	0
chr1	18857380	18965991	17	108611	1.36E-173
chr1	19054414	19081417	14	27003	0
chr1	19179986	19179996	2	10	3.06E-67
chr1	19257353	19337841	76	80488	0
chr1	19361493	19430344	9	68851	1.10E-151
chr1	19600355	19666327	26	65972	0
chr1	19765736	19765855	3	119	1.42E-24
chr1	19922259	19922297	2	38	4.81E-05
chr1	20242976	20343371	17	100395	8.22E-185
chr1	20389736	20389803	2	67	1.99E-06
chr1	20633262	20662199	6	28937	4.41E-91
chr1	20717603	20718380	4	777	7.28E-92
chr1	21290908	21329553	15	38645	5.14E-283
chr1	21344989	21437500	30	92511	0
chr1	21537879	21574681	21	36802	8.61E-232
chr1	21586946	21661989	11	75043	9.78E-116
chr1	21815962	21816030	3	68	1.10E-60
chr1	21883735	21884891	3	1156	3.98E-34
chr1	22129530	22143883	10	14353	2.38E-142
chr1	22351357	22351359	2	2	2.90E-12
chr1	22554706	22554710	2	4	3.25E-21
chr1	22593357	22677075	22	83718	1.04E-177
chr1	22953101	22955328	13	2227	4.28E-97
chr1	23169781	23194860	7	25079	1.08E-106
chr1	23394791	23436987	20	42196	0
chr1	23483140	23562592	17	79452	4.20E-117
chr1	23627159	23627287	2	128	6.11E-85
chr1	23727362	23804470	18	77108	2.39E-223
chr1	23826088	23903176	53	77088	0
chr1	23949277	23981044	9	31767	1.72E-133
chr1	24112142	24187979	17	75837	2.53E-185
chr1	24236243	24236334	5	91	2.42E-76
chr1	24321712	24416538	18	94826	4.54E-217
chr1	24499865	24559185	28	59320	0
chr1	24641658	24641785	5	127	4.82E-31
chr1	24899613	24932629	73	33016	0
chr1	24964440	25032500	41	68060	0
chr1	25065657	25065820	5	163	7.37E-100
chr1	25182949	25183036	7	87	1.34E-37
chr1	25616026	25622019	14	5993	6.53E-221
chr1	25771375	25775293	33	3918	0
chr1	25904491	25907217	14	2726	0
chr1	26046737	26046927	3	190	3.10E-29
chr1	26094836	26164140	17	69304	1.13E-127
chr1	26177284	26279416	45	102132	0
chr1	26307136	26359223	7	52087	7.45E-32
chr1	26431777	26543628	14	111851	0
chr1	26554055	26554436	5	381	4.99E-138
chr1	26862778	26915361	8	52583	2.28E-42
chr1	26921283	27012450	10	91167	5.98E-106
chr1	27113915	27154273	21	40358	0
chr1	27350066	27403695	106	53629	0
chr1	27428808	27528596	32	99788	0
chr1	27557646	27659591	49	101945	0
chr1	27725127	27776846	8	51719	1.93E-63
chr1	27858461	27863230	3	4769	5.19E-113
chr1	27915020	27915169	2	149	3.27E-33
chr1	28259100	28259109	2	9	5.42E-110
chr1	28438011	28517223	6	79212	3.43E-119
chr1	28578307	28592870	8	14563	4.41E-74
chr1	28775089	28775709	6	620	2.85E-95
chr1	28812541	28899020	45	86479	0
chr1	28914002	28914161	2	159	1.10E-09
chr1	29134298	29134581	26	283	0
chr1	29260697	29260887	13	190	1.18E-110
chr1	29475739	29475800	2	61	1.23E-28
chr1	29767234	29767456	17	222	0
chr1	30053530	30086361	4	32831	8.18E-15
chr1	30527584	30527647	2	63	2.68E-21
chr1	30723748	30758515	14	34767	0
chr1	30769153	30807663	32	38510	0
chr1	30920997	30986926	5	65929	2.17E-22
chr1	31181547	31200284	10	18737	7.64E-80
chr1	31410459	31485348	13	74889	0
chr1	31548678	31622399	24	73721	0
chr1	31690046	31742138	11	52092	3.05E-64
chr1	31773050	31798713	11	25663	2.91E-85
chr1	31939461	31945136	11	5675	1.45E-195
chr1	32221943	32251400	19	29457	0
chr1	32273447	32336710	27	63263	0
chr1	32471163	32471423	12	260	0
chr1	32695189	32695309	4	120	9.44E-59
chr1	32881605	32926036	12	44431	5.11E-41
chr1	33039856	33080790	9	40934	6.54E-204
chr1	33127826	33183191	14	55365	0
chr1	33306928	33328235	34	21307	3.05E-242
chr1	33633407	33633490	7	83	1.92E-59
chr1	34176582	34178339	12	1757	2.36E-34
chr1	34266276	34266295	2	19	8.09E-09
chr1	34740579	34794379	34	53800	5.25E-249
chr1	34871737	34886181	17	14444	4.23E-145
chr1	35120730	35193618	23	72888	1.99E-229
chr1	35442976	35442987	2	11	7.41E-38
chr1	35573073	35576892	15	3819	0
chr1	35807634	35807664	4	30	6.47E-116
chr1	35932322	35932334	2	12	1.10E-16
chr1	36023670	36087367	4	63697	3.69E-107
chr1	36100072	36150426	18	50354	0
chr1	36321107	36327688	27	6581	0
chr1	36360037	36451145	20	91108	0
chr1	36482683	36585928	14	103245	1.10E-96
chr1	36730345	36806403	9	76058	5.88E-103
chr1	36963350	36963355	2	5	1.17E-21
chr1	37255318	37318441	10	63123	2.17E-137
chr1	37455278	37455410	3	132	7.55E-64
chr1	37471754	37557108	45	85354	0
chr1	37613713	37690979	7	77266	2.04E-75
chr1	37735269	37795537	37	60268	0
chr1	37844363	37947038	4	102675	8.55E-128
chr1	37995277	38047968	33	52691	0
chr1	38134272	38140448	11	6176	1.42E-55
chr1	38213673	38292229	5	78556	1.52E-22
chr1	38475143	38577387	39	102244	0
chr1	38747247	38816037	25	68790	0
chr1	38990403	38990430	2	27	1.57E-59
chr1	39080822	39080838	2	16	0.000119279
chr1	39409520	39410036	7	516	5.27E-38
chr1	39490531	39559559	14	69028	0
chr1	39609451	39683759	16	74308	2.44E-89
chr1	39728073	39799463	14	71390	7.77E-258
chr1	39845440	39922754	7	77314	4.87E-45
chr1	39954815	39954820	2	5	1.10E-46
chr1	40073342	40133171	28	59829	6.71E-286
chr1	40315232	40388856	7	73624	1.47E-50
chr1	40691057	40753310	7	62253	1.51E-118
chr1	40818098	40884612	29	66514	0
chr1	40979000	40979167	6	167	1.66E-44
chr1	41241129	41242791	4	1662	2.94E-102
chr1	41342126	41423949	26	81823	0
chr1	41482540	41516370	20	33830	9.02E-168
chr1	41727681	41727735	3	54	1.53E-23
chr1	41868612	41920269	36	51657	0
chr1	42034867	42034896	3	29	1.99E-31
chr1	42145814	42145998	15	184	2.15E-260
chr1	42455910	42463827	9	7917	3.91E-158
chr1	42684237	42785173	23	100936	1.93E-281
chr1	42887114	42887797	2	683	1.19E-11
chr1	42941097	43007470	37	66373	0
chr1	43066939	43068693	5	1754	2.71E-30
chr1	43171546	43285891	19	114345	4.85E-139
chr1	43299911	43349478	31	49567	0
chr1	43454418	43529715	8	75297	3.61E-78
chr1	43565494	43648674	24	83180	0
chr1	43706124	43711172	3	5048	3.34E-80
chr1	43835265	43835269	2	4	8.96E-238
chr1	43934097	43980301	19	46204	4.20E-233
chr1	44103470	44103761	16	291	1.69E-136
chr1	44238077	44238097	3	20	9.95E-37
chr1	44412068	44485586	20	73518	0
chr1	44654587	44654622	2	35	3.30E-36
chr1	44723335	44778287	48	54952	0
chr1	44784628	44826578	36	41950	4.46E-285
chr1	44986897	44986932	3	35	1.15E-105
chr1	45304969	45341485	7	36516	1.41E-86
chr1	45550500	45624131	22	73631	7.38E-228
chr1	45803698	45803817	14	119	0
chr1	46043684	46043722	2	38	1.08E-10
chr1	46174577	46203672	17	29095	1.13E-139
chr1	46286254	46341440	8	55186	1.60E-118
chr1	46393998	46507114	15	113116	5.47E-85
chr1	46549771	46551181	7	1410	2.65E-131
chr1	46668611	46668708	2	97	7.17E-21
chr1	47023582	47023595	4	13	3.20E-35
chr1	47189963	47232820	9	42857	2.89E-36
chr1	47417247	47450210	60	32963	0
chr1	47710886	47726029	7	15143	2.46E-27
chr1	47984450	47987091	15	2641	7.18E-212
chr1	48094083	48094130	4	47	1.37E-122
chr1	48895524	48899156	9	3632	9.12E-50
chr1	49556970	49556973	2	3	2.77E-06
chr1	50023644	50109154	22	85510	3.71E-131
chr1	50278645	50326622	4	47977	6.72E-11
chr1	50368373	50430573	43	62200	5.51E-240
chr1	50976605	50976673	4	68	1.13E-15
chr1	51344583	51345399	8	816	3.75E-65
chr1	51515832	51520606	4	4774	9.04E-60
chr1	51879619	51879627	2	8	2.49E-27
chr1	51990978	52034018	15	43040	0
chr1	52142885	52142957	3	72	6.07E-32
chr1	52368824	52423930	5	55106	7.03E-108
chr1	52601964	52632690	12	30726	3.41E-174
chr1	52842998	52928147	8	85149	4.01E-68
chr1	53063269	53063300	4	31	7.72E-28
chr1	53092716	53196367	12	103651	2.27E-81
chr1	53238807	53331063	23	92256	0
chr1	53410280	53410325	5	45	1.71E-84
chr1	53470200	53470337	12	137	7.21E-129
chr1	53594309	53694004	19	99695	0
chr1	53734675	53734729	3	54	4.12E-10
chr1	53890224	53890652	3	428	7.52E-13
chr1	54049111	54054758	4	5647	6.73E-73
chr1	54096314	54199458	19	103144	0
chr1	54228244	54254306	10	26062	5.09E-255
chr1	54356179	54376774	19	20595	3.55E-303
chr1	54487812	54548336	19	60524	0
chr1	54781136	54813326	81	32190	0
chr1	55039174	55040896	12	1722	2.99E-180
chr1	56256087	56258521	2	2434	8.37E-32
chr1	56644729	56645882	2	1153	3.96E-27
chr1	58247694	58250699	6	3005	5.59E-59
chr1	58392385	58392393	2	8	4.99E-133
chr1	58573883	58577609	24	3726	0
chr1	58813059	58815168	19	2109	1.04E-134
chr1	58932923	58933017	2	94	4.11E-25
chr1	59692801	59706035	4	13234	1.02E-88
chr1	60073601	60074050	7	449	5.07E-37
chr1	60897196	60897254	3	58	1.13E-45
chr1	61043608	61081490	32	37882	0
chr1	61184296	61184342	3	46	1.39E-46
chr1	61337973	61338084	5	111	3.00E-181
chr1	61589226	61589229	2	3	5.86E-13
chr1	62194515	62195188	12	673	1.56E-86
chr1	62286243	62286295	4	52	7.67E-39
chr1	62906547	62906631	3	84	1.04E-12
chr1	63074485	63074629	12	144	1.51E-188
chr1	63316740	63368336	30	51596	1.81E-136
chr1	63592851	63593058	6	207	0
chr1	63705243	63713523	6	8280	1.17E-115
chr1	63847544	63847611	4	67	8.06E-106
chr1	64184075	64203837	6	19762	1.17E-41
chr1	64469644	64471844	5	2200	1.16E-56
chr1	64745993	64746014	2	21	1.98E-115
chr1	64892709	64933793	7	41084	0
chr1	65063265	65069058	4	5793	2.78E-83
chr1	65264785	65266154	7	1369	4.87E-36
chr1	65421729	65424171	2	2442	2.43E-33
chr1	65792138	65792223	5	85	8.72E-36
chr1	66534067	66553113	11	19046	0
chr1	66923970	66926182	4	2212	4.51E-15
chr1	67134601	67135138	13	537	2.30E-134
chr1	67307187	67339877	5	32690	6.73E-215
chr1	67559342	67559382	3	40	9.88E-62
chr1	67833719	67833809	8	90	4.20E-32
chr1	68043698	68051631	99	7933	0
chr1	68213858	68213916	3	58	1.14E-148
chr1	69312654	69312697	5	43	2.58E-43
chr1	69570129	69570187	4	58	2.92E-35
chr1	70706339	70706519	10	180	9.40E-50
chr1	71046472	71048042	9	1570	5.59E-121
chr1	71081791	71081798	2	7	2.17E-06
chr1	73065918	73065925	2	7	2.96E-84
chr1	73593306	73593327	2	21	1.32E-16
chr1	74197802	74199677	8	1875	0
chr1	74543989	74544032	2	43	4.17E-09
chr1	75124744	75134669	36	9925	1.77E-271
chr1	75724021	75724113	5	92	1.09E-251
chr1	75796851	75797290	20	439	4.19E-181
chr1	76764865	76765202	18	337	0
chr1	76919175	76919206	2	31	3.64E-18
chr1	77446951	77446968	2	17	3.31E-89
chr1	77546054	77546097	4	43	5.28E-74
chr1	78045525	78045797	15	272	0
chr1	78490696	78492011	6	1315	6.85E-39
chr1	78885186	78885284	2	98	1.15E-28
chr1	79006221	79006850	25	629	6.04E-216
chr1	80050905	80050959	3	54	1.33E-12
chr1	80592450	80592456	2	6	1.82E-19
chr1	81799948	81808872	4	8924	8.16E-132
chr1	83861116	83861153	5	37	8.00E-150
chr1	83998387	83998395	2	8	1.43E-86
chr1	84619623	84619629	2	6	1.32E-43
chr1	84939364	84939379	2	15	2.45E-06
chr1	84995616	85061892	16	66276	0
chr1	85258754	85298337	7	39583	2.39E-200
chr1	85464067	85464071	2	4	3.92E-57
chr1	85465680	85585075	18	119395	2.73E-127
chr1	85606167	85616118	17	9951	1.86E-215
chr1	86154980	86157053	3	2073	2.34E-10
chr1	86395359	86422940	7	27581	3.04E-50
chr1	86502355	86503646	19	1291	0
chr1	87131136	87152294	12	21158	4.03E-225
chr1	87327712	87334844	5	7132	1.08E-57
chr1	88892196	88892261	3	65	3.23E-44
chr1	88991703	88993845	15	2142	0
chr1	89523947	89524146	2	199	2.00E-13
chr1	89634510	89634524	2	14	2.38E-16
chr1	89739610	89764043	7	24433	2.24E-134
chr1	89822539	89847470	7	24931	3.74E-197
chr1	90710069	90761809	43	51740	2.17E-190
chr1	90834728	90851927	8	17199	2.62E-29
chr1	91022453	91022707	2	254	8.83E-42
chr1	91092059	91092072	2	13	1.27E-11
chr1	91387233	91387531	14	298	0
chr1	91546985	91570470	10	23485	1.80E-65
chr1	91804937	91886923	19	81986	0
chr1	91948582	91949306	22	724	0
chr1	92487083	92487721	6	638	1.89E-258
chr1	92785581	92785660	5	79	5.60E-141
chr1	93171351	93171361	3	10	1.43E-22
chr1	93588455	93608494	14	20039	6.35E-222
chr1	93682240	93722779	9	40539	9.61E-120
chr1	93850857	93850904	6	47	0
chr1	94021291	94021338	3	47	5.37E-48
chr1	94045680	94121510	8	75830	1.72E-57
chr1	94540868	94629664	15	88796	1.34E-257
chr1	94648300	94735710	10	87410	5.52E-133
chr1	94819783	94820759	7	976	5.20E-40
chr1	94925646	94927858	3	2212	1.24E-33
chr1	95072289	95091655	7	19366	1.95E-38
chr1	95233244	95233617	14	373	0
chr1	95407915	95407967	2	52	3.01E-11
chr1	97921978	97938495	4	16517	1.40E-66
chr1	98044614	98053000	9	8386	1.34E-49
chr1	99005276	99005813	6	537	1.27E-33
chr1	99645830	99646436	5	606	8.01E-35
chr1	99849533	99851080	3	1547	4.31E-10
chr1	99860781	99860794	2	13	1.86E-37
chr1	100265709	100265773	3	64	8.92E-19
chr1	100517031	100540414	6	23383	3.14E-166
chr1	100718747	100719845	5	1098	7.25E-71
chr1	101235739	101240037	32	4298	0
chr1	101847016	101847053	6	37	4.43E-124
chr1	103108912	103109481	11	569	5.16E-204
chr1	104073477	104073656	4	179	2.00E-10
chr1	106080797	106084065	38	3268	0
chr1	107058123	107058139	3	16	1.16E-35
chr1	107277123	107277182	3	59	1.17E-12
chr1	107480610	107480863	24	253	0
chr1	108051632	108051637	2	5	3.94E-44
chr1	108559589	108561091	3	1502	2.15E-08
chr1	108661702	108661725	3	23	8.80E-17
chr1	108830573	108878099	5	47526	2.96E-94
chr1	108948338	108948355	2	17	1.84E-75
chr1	109112558	109112608	3	50	1.05E-07
chr1	109250221	109250289	2	68	2.08E-19
chr1	109280443	109398541	18	118098	1.30E-180
chr1	109466159	109466374	6	215	3.81E-26
chr1	109623940	109636504	10	12564	8.74E-213
chr1	109667615	109739818	14	72203	6.21E-175
chr1	110004077	110004080	2	3	5.84E-144
chr1	110067643	110130282	18	62639	2.02E-175
chr1	110149142	110222025	13	72883	7.32E-90
chr1	110451159	110494649	6	43490	8.44E-17
chr1	110606167	110606292	3	125	1.28E-08
chr1	110673377	110677576	36	4199	0
chr1	110780788	110780792	2	4	3.26E-18
chr1	110964378	110964537	4	159	5.82E-76
chr1	111199868	111201466	10	1598	0
chr1	111270650	111346910	17	76260	8.10E-159
chr1	111473935	111504077	9	30142	4.35E-260
chr1	111515562	111619461	22	103899	1.09E-145
chr1	111987774	111993583	5	5809	5.67E-26
chr1	112673710	112744585	32	70875	0
chr1	112849552	112854885	35	5333	0
chr1	112957017	112957761	12	744	0
chr1	113140898	113140921	2	23	6.70E-29
chr1	113812948	113813006	5	58	6.44E-232
chr1	113887188	113979609	9	92421	1.56E-128
chr1	114094839	114094845	2	6	2.57E-26
chr1	114154264	114155084	8	820	8.33E-63
chr1	114669311	114669362	3	51	5.40E-65
chr1	114854752	114855528	24	776	0
chr1	115085442	115090068	5	4626	1.11E-72
chr1	115112160	115112208	2	48	4.93E-06
chr1	115280300	115301594	9	21294	1.05E-78
chr1	115479267	115479458	13	191	7.88E-262
chr1	115545818	115545879	3	61	6.14E-34
chr1	115641759	115641761	2	2	1.98E-29
chr1	115793334	115840362	31	47028	0
chr1	115977001	115977047	2	46	4.08E-08
chr1	116110678	116167981	13	57303	7.00E-162
chr1	116334929	116334943	2	14	8.36E-09
chr1	116374526	116418990	9	44464	4.52E-162
chr1	116493305	116493340	3	35	3.82E-23
chr1	116606424	116712709	9	106285	6.57E-107
chr1	116738210	116808133	40	69923	0
chr1	116878596	116882284	4	3688	1.65E-101
chr1	116986837	116990805	20	3968	0
chr1	117122422	117122601	9	179	2.54E-63
chr1	117363715	117363750	2	35	1.91E-27
chr1	117622460	117623494	3	1034	4.27E-18
chr1	117925887	117928748	2	2861	1.41E-38
chr1	118185017	118186367	7	1350	6.64E-34
chr1	118899500	118899536	2	36	4.18E-09
chr1	118979315	119006714	62	27399	1.06E-307
chr1	119139909	119139961	5	52	8.30E-50
chr1	119631405	119632249	4	844	4.61E-19
chr1	119711539	119715761	11	4222	0
chr1	119894414	119897628	6	3214	1.09E-75
chr1	120180305	120180332	3	27	1.79E-35
chr1	120354711	120388802	21	34091	0
chr1	120556950	120557006	3	56	1.67E-15
chr1	121006871	121052065	64	45194	0
chr1	121096125	121118584	48	22459	0
chr1	121396834	121396981	15	147	1.61E-282
chr1	121518006	121519059	8	1053	2.20E-114
chr1	125180078	125180328	14	250	4.36E-135
chr1	143424881	143424883	2	2	2.46E-19
chr1	143831763	143832020	8	257	4.44E-46
chr1	143904398	143904652	20	254	0
chr1	144490630	144490703	3	73	4.36E-11
chr1	144540170	144540217	6	47	2.49E-55
chr1	145129170	145176987	32	47817	0
chr1	145453911	145453942	3	31	3.42E-13
chr1	145719364	145720959	14	1595	6.22E-182
chr1	145926820	145960362	4	33542	9.44E-21
chr1	146049242	146052674	34	3432	0
chr1	146393695	146486852	22	93157	0
chr1	147050929	147084076	110	33147	0
chr1	147178043	147178262	33	219	0
chr1	147242265	147242345	4	80	2.79E-119
chr1	147540830	147598728	5	57898	2.22E-94
chr1	147625260	147630180	4	4920	9.33E-77
chr1	148246618	148334094	102	87476	0
chr1	148353603	148379494	44	25891	0
chr1	148951470	148953963	10	2493	0
chr1	149639047	149712936	29	73889	9.10E-305
chr1	149740294	149812163	41	71869	0
chr1	149889129	149931420	15	42291	8.12E-248
chr1	150144925	150163393	5	18468	2.25E-74
chr1	150282741	150282830	4	89	3.84E-28
chr1	150508057	150549832	4	41775	6.31E-29
chr1	150808207	150813241	4	5034	2.80E-06
chr1	150877313	150877487	2	174	1.99E-16
chr1	150971351	150999525	28	28174	0
chr1	151164842	151200451	14	35609	5.75E-228
chr1	151254407	151328391	25	73984	0
chr1	151457972	151537293	7	79321	1.23E-107
chr1	151717473	151805778	13	88305	0
chr1	151826272	151910222	12	83950	2.26E-244
chr1	151992895	152037295	5	44400	5.56E-72
chr1	152107225	152189548	52	82323	0
chr1	152511771	152566023	9	54252	4.49E-50
chr1	152622822	152623734	12	912	5.35E-260
chr1	152757933	152776672	8	18739	4.95E-66
chr1	152827465	152827691	3	226	1.18E-29
chr1	153022408	153022412	2	4	2.25E-19
chr1	153258430	153262332	8	3902	7.77E-86
chr1	153356949	153391524	16	34575	0
chr1	153441394	153544788	16	103394	1.80E-177
chr1	153565929	153635873	35	69944	0
chr1	153773734	153790040	27	16306	0
chr1	153978328	153986315	4	7987	9.62E-58
chr1	154155118	154155564	7	446	1.66E-145
chr1	154192474	154194060	3	1586	1.66E-21
chr1	154321005	154408273	10	87268	1.94E-252
chr1	154498956	154502835	8	3879	2.94E-36
chr1	154609556	154609719	4	163	1.38E-61
chr1	154760377	154761015	3	638	3.39E-148
chr1	154860640	154869503	22	8863	0
chr1	154970032	155034780	15	64748	2.31E-167
chr1	155062508	155135210	17	72702	9.79E-103
chr1	155227900	155295391	10	67491	1.56E-54
chr1	155297688	155325475	32	27787	0
chr1	155934955	156020064	17	85109	3.18E-96
chr1	156076552	156153544	20	76992	0
chr1	156241587	156283303	15	41716	3.72E-117
chr1	156291339	156371731	36	80392	0
chr1	156432858	156497395	14	64537	5.46E-100
chr1	156591341	156660570	12	69229	1.27E-96
chr1	156676272	156754499	20	78227	9.50E-255
chr1	156815039	156861432	29	46393	6.50E-144
chr1	156910689	156912453	2	1764	6.16E-09
chr1	157074272	157136342	9	62070	6.68E-126
chr1	157195152	157278816	26	83664	3.79E-199
chr1	157700495	157701078	5	583	5.75E-218
chr1	157832485	157832509	2	24	4.85E-208
chr1	157979007	157979161	8	154	1.23E-19
chr1	158149698	158149910	3	212	9.89E-20
chr1	158177602	158179914	37	2312	0
chr1	158496079	158496101	2	22	4.13E-15
chr1	158930676	159009098	6	78422	1.08E-111
chr1	159076587	159141663	15	65076	0
chr1	159187247	159204937	8	17690	1.78E-155
chr1	159714005	159714873	2	868	0.000897186
chr1	159800345	159827525	17	27180	5.30E-173
chr1	159898451	159946318	38	47867	0
chr1	160084428	160115777	16	31349	0
chr1	160166560	160166691	9	131	0
chr1	160523123	160576452	7	53329	1.66E-133
chr1	160647301	160726677	4	79376	5.88E-28
chr1	160796128	160796744	4	616	2.57E-212
chr1	161079625	161122189	42	42564	0
chr1	161158926	161217096	39	58170	0
chr1	161379185	161472899	35	93714	0
chr1	161525155	161606787	56	81632	0
chr1	161722120	161725797	2	3677	2.10E-07
chr1	161765299	161765470	7	171	7.36E-266
chr1	162023303	162023436	7	133	1.65E-51
chr1	162367436	162367512	3	76	8.82E-11
chr1	162389314	162433269	6	43955	1.54E-31
chr1	162497394	162562680	5	65286	1.29E-195
chr1	162632504	162632768	2	264	2.57E-14
chr1	164320878	164321673	9	795	3.20E-118
chr1	164575258	164575495	2	237	4.06E-12
chr1	164600795	164712796	13	112001	2.97E-226
chr1	165117768	165163117	6	45349	4.21E-68
chr1	165348467	165360030	9	11563	8.61E-45
chr1	165544080	165544123	4	43	2.62E-72
chr1	165829178	165829191	3	13	6.56E-43
chr1	165854418	165941333	8	86915	2.72E-155
chr1	166155498	166167507	4	12009	1.45E-67
chr1	166884018	166947969	27	63951	6.80E-242
chr1	167044066	167044094	2	28	4.48E-30
chr1	167121370	167121812	12	442	2.68E-51
chr1	167430853	167439960	44	9107	0
chr1	167454712	167518519	38	63807	0
chr1	167629257	167629337	3	80	9.70E-20
chr1	167713278	167721500	12	8222	0
chr1	168056270	168056310	7	40	1.33E-298
chr1	168085045	168121785	5	36740	6.57E-42
chr1	168374089	168387453	19	13364	0
chr1	168541058	168544003	3	2945	1.61E-56
chr1	169460286	169484291	12	24005	3.18E-189
chr1	169586705	169668103	8	81398	0
chr1	169795855	169795906	4	51	7.64E-122
chr1	170145900	170146157	3	257	1.08E-32
chr1	170659900	170669775	20	9875	3.45E-145
chr1	171257562	171280824	4	23262	2.82E-25
chr1	171484793	171488436	2	3643	7.14E-17
chr1	171652693	171652759	2	66	4.05E-09
chr1	171745124	171745159	3	35	0
chr1	172344657	172391073	7	46416	6.01E-210
chr1	172450060	172450162	3	102	6.40E-71
chr1	172639425	172659122	6	19697	0
chr1	172883672	172894358	4	10686	9.84E-20
chr1	172939587	172939638	2	51	8.17E-115
chr1	173475854	173478287	5	2433	3.01E-117
chr1	173603496	173603613	3	117	9.96E-40
chr1	173866072	173867243	2	1171	2.55E-15
chr1	174448801	174448828	2	27	1.54E-67
chr1	174800406	174875408	13	75002	0
chr1	174998522	174999004	8	482	2.05E-129
chr1	175044741	175075746	11	31005	2.74E-228
chr1	175153548	175193413	37	39865	0
chr1	175400766	175505435	17	104669	0
chr1	175599048	175599477	8	429	2.96E-50
chr1	176904300	176904389	4	89	7.86E-111
chr1	177029641	177032787	15	3146	0
chr1	177165201	177171131	7	5930	1.20E-30
chr1	177256388	177275126	8	18738	7.29E-125
chr1	177969239	177969272	3	33	1.01E-43
chr1	178341398	178341409	2	11	1.39E-22
chr1	178411753	178487138	13	75385	5.49E-132
chr1	178543331	178543498	8	167	1.36E-222
chr1	178945916	178945926	3	10	2.01E-06
chr1	179024562	179092125	4	67563	6.07E-99
chr1	179575448	179592364	25	16916	9.90E-237
chr1	179744084	179744806	17	722	7.62E-92
chr1	179951835	179951975	4	140	2.63E-291
chr1	180117230	180117298	3	68	1.70E-15
chr1	180232181	180237057	5	4876	1.37E-29
chr1	180913435	180953799	25	40364	0
chr1	181011809	181088367	8	76558	1.57E-252
chr1	181128760	181180257	11	51497	1.07E-286
chr1	181325947	181326019	3	72	4.02E-14
chr1	181483000	181509024	11	26024	2.44E-55
chr1	181647497	181647604	4	107	5.96E-61
chr1	182056625	182061682	17	5057	4.28E-76
chr1	182301337	182332235	4	30898	5.65E-25
chr1	182602952	182700108	8	97156	1.39E-46
chr1	182752276	182752323	2	47	2.78E-44
chr1	182841535	182956241	42	114706	0
chr1	183185812	183186508	6	696	2.65E-35
chr1	183279418	183279431	2	13	1.87E-33
chr1	183416865	183416867	2	2	6.94E-30
chr1	183473453	183568671	4	95218	1.93E-26
chr1	183888514	183888545	3	31	1.45E-32
chr1	184036256	184037966	2	1710	7.87E-39
chr1	184663895	184664525	12	630	0
chr1	184970373	184975652	3	5279	2.56E-43
chr1	186680086	186681346	5	1260	8.74E-141
chr1	187703703	187703944	3	241	1.24E-23
chr1	188813184	188813188	2	4	2.72E-10
chr1	190098937	190099049	9	112	5.94E-51
chr1	191026140	191026309	5	169	3.57E-22
chr1	192573418	192579157	5	5739	5.33E-112
chr1	192657514	192657591	2	77	3.46E-28
chr1	192809759	192809812	2	53	1.28E-23
chr1	192986951	192987050	11	99	1.41E-202
chr1	193186077	193186652	6	575	3.70E-78
chr1	196875223	196878082	9	2859	7.87E-86
chr1	197269179	197269267	2	88	1.85E-05
chr1	197776107	197776135	2	28	2.27E-21
chr1	197904213	197921549	17	17336	1.41E-80
chr1	198320908	198320949	2	41	4.18E-181
chr1	198520085	198520098	2	13	2.98E-89
chr1	198621595	198680107	32	58512	0
chr1	199748098	199748333	3	235	6.95E-16
chr1	200034067	200042303	23	8236	1.05E-225
chr1	200150858	200150904	3	46	1.53E-148
chr1	200302983	200303108	9	125	0
chr1	200368329	200368341	2	12	3.55E-124
chr1	200866668	200892468	64	25800	0
chr1	201014070	201016510	18	2440	0
chr1	201119429	201171733	16	52304	9.72E-281
chr1	201267600	201283920	10	16320	1.12E-88
chr1	201399817	201399836	4	19	5.01E-14
chr1	201457142	201546280	17	89138	9.19E-232
chr1	201648901	201650761	55	1860	0
chr1	201739363	201739589	4	226	7.19E-80
chr1	201889498	201889532	2	34	3.34E-13
chr1	201946288	202010404	10	64116	5.52E-56
chr1	202133232	202133319	10	87	1.44E-242
chr1	202203649	202210596	9	6947	0
chr1	202642324	202644904	2	2580	9.70E-06
chr1	202806480	202889692	14	83212	8.56E-141
chr1	202955154	202958890	2	3736	1.10E-35
chr1	203117761	203166761	11	49000	1.06E-159
chr1	203176463	203277314	17	100851	0
chr1	203304605	203351377	15	46772	2.65E-217
chr1	203441038	203442942	2	1904	5.77E-10
chr1	203609538	203657395	4	47857	1.14E-29
chr1	203675606	203769660	16	94054	0
chr1	203818587	203818671	4	84	5.97E-64
chr1	204105814	204105836	2	22	2.94E-79
chr1	204196525	204214523	10	17998	0
chr1	204351027	204412291	14	61264	4.51E-183
chr1	204987262	205012759	4	25497	1.53E-36
chr1	205212108	205212452	3	344	9.88E-22
chr1	205314109	205348399	12	34290	1.16E-145
chr1	205430602	205530273	7	99671	9.08E-32
chr1	205661593	205774353	12	112760	7.58E-282
chr1	205849922	205850471	29	549	0
chr1	205950473	205950508	2	35	1.08E-07
chr1	206053024	206118102	16	65078	8.99E-171
chr1	206455849	206471481	8	15632	3.96E-154
chr1	206555705	206634877	16	79172	0
chr1	206723836	206772820	9	48984	0
chr1	206797794	206897479	10	99685	1.16E-258
chr1	206902132	206930314	8	28182	1.35E-91
chr1	207051219	207104201	9	52982	4.09E-180
chr1	207495770	207496724	9	954	1.91E-258
chr1	207642561	207755360	41	112799	0
chr1	207801836	207869599	24	67763	0
chr1	207911676	207923829	6	12153	2.68E-38
chr1	208044652	208044735	6	83	6.94E-147
chr1	208335528	208335603	4	75	7.60E-31
chr1	209208271	209231585	7	23314	1.80E-36
chr1	209354159	209354191	4	32	9.36E-19
chr1	209405304	209427580	4	22276	2.09E-52
chr1	209674272	209748182	20	73910	8.68E-233
chr1	209805971	209827720	9	21749	2.25E-72
chr1	209889142	209889269	10	127	6.35E-40
chr1	210234331	210234623	7	292	7.60E-159
chr1	210252447	210343749	5	91302	2.33E-62
chr1	211207393	211207435	2	42	1.61E-11
chr1	211326277	211329824	7	3547	1.77E-142
chr1	211382380	211479456	76	97076	0
chr1	211492108	211606595	10	114487	2.70E-163
chr1	211630372	211630393	2	21	5.68E-18
chr1	211829396	211829627	8	231	0
chr1	211889542	211889666	20	124	0
chr1	212255876	212284195	7	28319	7.83E-111
chr1	212432359	212432489	2	130	3.36E-14
chr1	212488655	212565807	28	77152	0
chr1	212665802	212721287	11	55485	5.65E-125
chr1	212791095	212791114	2	19	6.84E-22
chr1	212859319	212950247	4	90928	5.46E-52
chr1	213050976	213051059	5	83	2.64E-233
chr1	213381062	213389344	4	8282	3.09E-31
chr1	213978271	213989481	14	11210	3.28E-100
chr1	214191266	214193549	3	2283	7.65E-33
chr1	214282021	214282044	2	23	1.17E-08
chr1	214383951	214384133	3	182	1.98E-30
chr1	214552529	214552574	3	45	4.71E-51
chr1	214673202	214673424	19	222	0
chr1	215005257	215005847	5	590	1.66E-100
chr1	215819674	215819767	3	93	5.08E-27
chr1	216183507	216183519	2	12	1.08E-05
chr1	216423273	216423283	2	10	3.58E-66
chr1	216600868	216687349	5	86481	6.78E-58
chr1	217087487	217141022	26	53535	0
chr1	217370031	217370058	3	27	1.11E-30
chr1	217924690	217925250	4	560	6.60E-22
chr1	218049732	218049741	2	9	1.05E-31
chr1	218156794	218156798	2	4	3.73E-05
chr1	218345125	218350068	3	4943	1.86E-20
chr1	219928934	219929174	7	240	9.92E-74
chr1	220370027	220370054	2	27	1.01E-07
chr1	220689864	220786216	25	96352	1.65E-272
chr1	220810358	220895535	64	85177	0
chr1	220992200	220992250	2	50	6.74E-46
chr1	222454922	222522580	9	67658	2.29E-218
chr1	222619211	222619247	4	36	1.05E-66
chr1	222712374	222754572	7	42198	2.23E-109
chr1	222814483	222814526	5	43	3.41E-157
chr1	223129687	223144113	10	14426	8.05E-199
chr1	223230085	223233667	5	3582	5.07E-115
chr1	223392784	223393830	54	1046	0
chr1	223500721	223500747	2	26	1.46E-17
chr1	223701130	223752953	16	51823	0
chr1	223771842	223888196	11	116354	0
chr1	224175822	224175878	8	56	0
chr1	224387337	224457057	6	69720	3.58E-133
chr1	224565434	224618146	7	52712	2.93E-117
chr1	224703268	224708523	5	5255	2.18E-10
chr1	225424905	225484201	9	59296	1.84E-104
chr1	225677122	225736980	9	59858	4.80E-75
chr1	225811162	225811246	7	84	9.85E-122
chr1	225887450	225991305	39	103855	0
chr1	226065669	226120826	25	55157	0
chr1	226128138	226223306	15	95168	1.70E-251
chr1	226493821	226493896	5	75	9.42E-13
chr1	226653491	226739961	30	86470	0
chr1	227447580	227447895	21	315	0
chr1	227493039	227560775	35	67736	0
chr1	227762082	227817346	27	55264	0
chr1	227885872	227952439	28	66567	0
chr1	228035644	228104003	46	68359	0
chr1	228110228	228217245	46	107017	0
chr1	228276399	228276714	26	315	0
chr1	228372902	228478936	64	106034	0
chr1	228555427	228555544	11	117	3.52E-38
chr1	228650159	228650550	16	391	4.52E-162
chr1	228734660	228831356	40	96696	0
chr1	228938367	228938395	2	28	4.02E-08
chr1	229129777	229158632	4	28855	7.54E-59
chr1	229344238	229344378	9	140	8.73E-230
chr1	229432369	229434482	12	2113	1.65E-50
chr1	229538493	229538536	2	43	1.01E-43
chr1	229597545	229597616	5	71	1.62E-137
chr1	230068778	230068788	2	10	3.93E-10
chr1	230103006	230147555	11	44549	2.53E-210
chr1	230231894	230333593	49	101699	0
chr1	230377575	230428051	9	50476	6.94E-70
chr1	230641870	230701633	4	59763	5.30E-15
chr1	230714262	230825658	6	111396	4.61E-61
chr1	231020066	231041242	16	21176	0
chr1	231160160	231163703	16	3543	1.82E-120
chr1	231336295	231339596	17	3301	0
chr1	231603703	231629429	9	25726	0
chr1	231872039	231872094	3	55	1.05E-64
chr1	232575333	232591050	7	15717	1.87E-153
chr1	232805894	232806046	11	152	5.31E-153
chr1	232869119	232869176	3	57	3.28E-116
chr1	232978200	232978253	5	53	1.19E-88
chr1	233326964	233326987	4	23	2.78E-46
chr1	233610416	233615430	4	5014	7.71E-30
chr1	233904014	233905700	8	1686	1.55E-27
chr1	234215058	234231893	26	16835	0
chr1	234356738	234357112	32	374	0
chr1	234499827	234499864	2	37	2.79E-52
chr1	234611986	234628361	7	16375	1.39E-63
chr1	234710022	234779257	26	69235	0
chr1	234841799	234863028	5	21229	0
chr1	234955358	234978594	24	23236	4.72E-295
chr1	235090733	235105354	10	14621	1.34E-81
chr1	235642188	235651262	33	9074	0
chr1	235853014	235883733	9	30719	8.98E-178
chr1	235943637	235999017	4	55380	5.22E-57
chr1	236064109	236141202	14	77093	1.29E-96
chr1	236394165	236399792	14	5627	0
chr1	236487839	236523537	17	35698	0
chr1	236686088	236762609	24	76521	0
chr1	237004437	237005369	3	932	6.26E-10
chr1	237041826	237043279	2	1453	0.000399564
chr1	237465676	237465714	5	38	1.06E-31
chr1	237784044	237862168	6	78124	1.54E-145
chr1	239811212	239816204	3	4992	6.44E-199
chr1	240093729	240123325	7	29596	1.58E-22
chr1	240490712	240493436	53	2724	0
chr1	240559917	240620106	16	60189	2.52E-253
chr1	240823380	240823384	2	4	0.001258423
chr1	241635760	241640823	4	5063	2.73E-18
chr1	241996128	241998503	4	2375	3.03E-16
chr1	242055822	242057522	8	1700	4.49E-23
chr1	242449473	242449937	3	464	1.61E-27
chr1	242604593	242604639	2	46	0.000145006
chr1	242890631	242890677	5	46	1.37E-37
chr1	243101494	243107458	32	5964	0
chr1	243253404	243253420	2	16	4.28E-45
chr1	243421484	243482662	7	61178	8.32E-55
chr1	243494499	243495782	9	1283	0
chr1	243916742	243924807	10	8065	3.34E-153
chr1	244050095	244055184	16	5089	1.15E-79
chr1	244163890	244231975	9	68085	4.24E-186
chr1	244322945	244353847	5	30902	1.04E-54
chr1	244450060	244450140	5	80	3.66E-263
chr1	244600177	244600191	2	14	3.66E-110
chr1	244731021	244802699	18	71678	2.92E-197
chr1	244969479	244969486	2	7	2.30E-18
chr1	245332708	245336509	3	3801	3.84E-84
chr1	245361235	245418231	15	56996	2.34E-79
chr1	245516338	245547107	17	30769	0
chr1	245607608	245711484	61	103876	0
chr1	246067856	246067881	2	25	5.92E-26
chr1	246565360	246565424	3	64	8.40E-30
chr1	246607538	246696704	11	89166	9.63E-107
chr1	247008249	247008535	5	286	7.40E-160
chr1	247112432	247173383	7	60951	3.09E-89
chr1	247328405	247333209	11	4804	1.33E-181
chr1	247342872	247448238	60	105366	0
chr1	247490933	247549288	69	58355	0
chr1	247639336	247639863	44	527	0
chr1	247936917	247937297	33	380	0
chr1	248099487	248179200	12	79713	5.13E-103
chr1	248203029	248203724	3	695	4.80E-16
chr1	248360933	248361620	2	687	1.00E-07
chr1	248691856	248693249	19	1393	2.89E-107
chr1	248739465	248822466	19	83001	0
chr2	45263	47715	17	2452	0
chr2	193201	287353	21	94152	0
chr2	287394	398376	81	110982	0
chr2	420032	522441	116	102409	0
chr2	545517	637636	67	92119	0
chr2	656916	742201	45	85285	0
chr2	776577	888181	83	111604	0
chr2	904531	951947	25	47416	6.84E-203
chr2	1032173	1098007	9	65834	2.34E-117
chr2	1138242	1238016	22	99774	2.71E-153
chr2	1282428	1366884	25	84456	0
chr2	1412127	1496435	40	84308	5.10E-221
chr2	1551060	1605884	43	54824	0
chr2	1621212	1730567	35	109355	0
chr2	1742413	1855339	85	112926	0
chr2	1865098	1939117	45	74019	1.37E-234
chr2	1996488	1996775	4	287	4.08E-53
chr2	2107769	2191626	30	83857	4.49E-264
chr2	2291678	2324727	22	33049	0
chr2	2577512	2577544	2	32	4.15E-33
chr2	2601589	2707452	20	105863	3.64E-209
chr2	2961963	3060250	8	98287	3.84E-64
chr2	3127494	3127631	11	137	0
chr2	3196048	3257641	20	61593	3.09E-285
chr2	3378291	3379470	2	1179	1.82E-28
chr2	3493049	3536045	10	42996	5.32E-278
chr2	3575003	3670634	86	95631	0
chr2	3702948	3780695	32	77747	0
chr2	3886373	3886457	3	84	2.06E-39
chr2	3957029	4003254	16	46225	2.39E-228
chr2	4108627	4136053	12	27426	0
chr2	4553444	4553534	4	90	2.50E-20
chr2	5366399	5366413	3	14	1.92E-28
chr2	5673125	5700752	15	27627	2.66E-228
chr2	5756389	5756511	3	122	6.85E-22
chr2	5932663	5932848	4	185	6.11E-24
chr2	6236289	6238162	2	1873	2.52E-18
chr2	6494323	6496348	4	2025	9.21E-09
chr2	6770386	6773116	3	2730	5.46E-13
chr2	6878021	6917123	10	39102	2.49E-190
chr2	7031688	7034543	20	2855	0
chr2	7097091	7097113	2	22	2.39E-20
chr2	7766625	7766666	2	41	2.75E-44
chr2	7978245	7978272	2	27	1.61E-45
chr2	8102636	8102651	2	15	9.85E-69
chr2	8239868	8239906	2	38	2.42E-90
chr2	8282070	8328365	26	46295	0
chr2	8455939	8488063	22	32124	1.15E-206
chr2	8526040	8586005	32	59965	0
chr2	8644682	8693647	14	48965	2.58E-83
chr2	8837893	8837939	4	46	0
chr2	8993927	8993943	2	16	1.05E-09
chr2	9143162	9244952	10	101790	5.61E-105
chr2	9247373	9331094	8	83721	2.20E-47
chr2	9409115	9475896	19	66781	0
chr2	9692929	9703395	11	10466	7.08E-225
chr2	9814225	9847310	7	33085	6.08E-103
chr2	9914721	9914753	3	32	1.64E-130
chr2	10006370	10091803	65	85433	0
chr2	10123568	10204873	18	81305	0
chr2	10285534	10330840	21	45306	0
chr2	10432281	10447435	5	15154	3.42E-52
chr2	10494047	10548891	34	54844	0
chr2	10690561	10690582	3	21	1.14E-07
chr2	10810475	10813381	8	2906	2.34E-88
chr2	10831311	10912828	6	81517	2.91E-56
chr2	10961120	11024550	13	63430	6.20E-82
chr2	11132239	11133803	4	1564	2.77E-41
chr2	11345425	11378416	13	32991	9.44E-95
chr2	11495937	11541772	21	45835	1.67E-288
chr2	11631556	11656941	17	25385	2.88E-131
chr2	11669698	11785224	59	115526	0
chr2	11829951	11873866	11	43915	8.52E-105
chr2	12398054	12493054	4	95000	3.64E-76
chr2	12684602	12726802	6	42200	8.67E-96
chr2	12884860	12926717	4	41857	6.28E-17
chr2	13007461	13007578	6	117	5.43E-63
chr2	13308502	13308573	3	71	9.40E-10
chr2	14633249	14633938	7	689	1.52E-108
chr2	14872754	14872831	4	77	1.36E-18
chr2	15690007	15690063	3	56	4.31E-12
chr2	15808289	15808473	14	184	1.24E-235
chr2	15945605	16014286	52	68681	0
chr2	16103219	16103275	5	56	2.06E-15
chr2	16623140	16627048	4	3908	1.80E-60
chr2	16664143	16666719	2	2576	6.17E-17
chr2	17193723	17194701	2	978	7.02E-17
chr2	17541568	17543264	5	1696	1.07E-38
chr2	17815726	17815849	3	123	1.56E-16
chr2	17877632	17931441	4	53809	2.00E-28
chr2	18584581	18584906	30	325	0
chr2	19121103	19121166	2	63	1.43E-17
chr2	19348494	19363565	26	15071	3.73E-218
chr2	19863601	19899169	9	35568	3.65E-35
chr2	19989383	20012123	4	22740	9.05E-15
chr2	20106761	20107041	16	280	1.23E-216
chr2	20242079	20242367	13	288	6.55E-222
chr2	20576796	20579438	3	2642	1.10E-69
chr2	20651591	20675352	102	23761	0
chr2	21006347	21101941	32	95594	0
chr2	21646423	21646429	2	6	1.53E-11
chr2	22186441	22186511	4	70	3.09E-06
chr2	23294009	23390401	9	96392	0
chr2	23420308	23528453	11	108145	1.06E-48
chr2	23532407	23629164	25	96757	5.92E-265
chr2	23663209	23690595	6	27386	1.07E-21
chr2	23939354	24011156	23	71802	0
chr2	24083589	24085086	3	1497	1.01E-10
chr2	24174889	24174932	4	43	3.26E-25
chr2	24304222	24330322	9	26100	1.27E-188
chr2	24402822	24492338	35	89516	0
chr2	24827910	24827983	6	73	1.15E-27
chr2	24872165	24970991	27	98826	0
chr2	25160473	25215935	78	55462	0
chr2	25250646	25337412	17	86766	2.49E-175
chr2	25376598	25387101	5	10503	1.48E-38
chr2	25664819	25664845	3	26	1.27E-128
chr2	25822264	25822447	23	183	0
chr2	25927703	25927713	2	10	2.84E-15
chr2	26028248	26028520	2	272	0.001379018
chr2	26171570	26184668	9	13098	1.67E-87
chr2	26298890	26300341	4	1451	2.21E-09
chr2	26347243	26402065	10	54822	6.67E-38
chr2	26503330	26504126	4	796	2.07E-26
chr2	26563022	26563227	15	205	0
chr2	26692943	26764951	41	72008	0
chr2	26845183	26913122	9	67939	2.02E-91
chr2	26971444	26971567	8	123	1.76E-200
chr2	27049567	27124078	14	74511	4.03E-253
chr2	27211388	27282717	7	71329	5.06E-57
chr2	27307537	27381191	26	73654	3.20E-132
chr2	27409940	27490128	28	80188	0
chr2	27573077	27628498	6	55421	1.73E-66
chr2	27735309	27766056	32	30747	0
chr2	27799316	27889302	5	89986	1.17E-68
chr2	27889973	27891579	3	1606	3.92E-18
chr2	28286702	28327700	5	40998	1.75E-22
chr2	28390097	28395521	4	5424	2.45E-106
chr2	28545062	28545102	3	40	4.12E-12
chr2	28717479	28717497	2	18	1.26E-129
chr2	28811114	28811138	2	24	1.29E-09
chr2	28927028	28927035	2	7	7.86E-111
chr2	28981333	28981349	2	16	7.19E-17
chr2	29919810	29919845	3	35	2.78E-22
chr2	30026469	30030681	2	4212	4.57E-17
chr2	30148502	30149928	6	1426	6.80E-83
chr2	30230528	30293637	17	63109	1.73E-243
chr2	30422015	30422088	5	73	3.51E-254
chr2	30446890	30448528	2	1638	1.50E-84
chr2	30866027	30866110	3	83	3.01E-140
chr2	31231741	31231764	2	23	1.04E-86
chr2	31318428	31318483	2	55	4.94E-103
chr2	31414965	31414982	2	17	2.55E-10
chr2	31580806	31581822	14	1016	1.71E-69
chr2	31803753	31804026	26	273	0
chr2	32265696	32265719	4	23	0
chr2	32946262	32948095	6	1833	6.74E-115
chr2	33134130	33134620	11	490	0
chr2	33275795	33275888	5	93	1.33E-10
chr2	33680395	33680449	2	54	8.09E-08
chr2	36354913	36355266	9	353	2.28E-99
chr2	36376352	36376465	3	113	3.29E-50
chr2	36549179	36549324	3	145	3.52E-23
chr2	36678158	36678207	3	49	7.08E-36
chr2	37157458	37190782	6	33324	0
chr2	37318412	37323946	9	5534	5.57E-235
chr2	37376915	37376933	3	18	4.72E-129
chr2	37655206	37673068	10	17862	2.88E-268
chr2	37735034	37816328	6	81294	9.94E-232
chr2	38073540	38131082	16	57542	2.81E-165
chr2	38440970	38536023	7	95053	4.65E-150
chr2	38591552	38604004	6	12452	1.06E-150
chr2	38749145	38751756	9	2611	1.09E-215
chr2	38960728	38960818	9	90	1.26E-56
chr2	39243583	39245573	49	1990	0
chr2	39779750	39782328	5	2578	2.13E-84
chr2	40150618	40150629	2	11	1.20E-23
chr2	40363725	40363730	2	5	1.53E-18
chr2	41697452	41697474	3	22	6.52E-09
chr2	41870356	41870408	2	52	2.84E-14
chr2	42098910	42141952	8	43042	2.54E-59
chr2	42339257	42339354	7	97	0
chr2	42568047	42653250	8	85203	1.30E-86
chr2	42763770	42763814	3	44	9.19E-20
chr2	42867360	42880317	4	12957	1.28E-62
chr2	42961627	42975381	15	13754	1.80E-219
chr2	43040640	43136913	46	96273	0
chr2	43169177	43210771	18	41594	3.26E-293
chr2	43333181	43333228	2	47	7.19E-77
chr2	43596568	43596578	3	10	1.26E-66
chr2	43676312	43676871	15	559	6.07E-226
chr2	44087149	44087177	4	28	7.08E-48
chr2	44286497	44286813	17	316	8.08E-180
chr2	44706131	44706181	3	50	7.30E-107
chr2	44768928	44803234	7	34306	5.18E-42
chr2	44930156	44956708	31	26552	5.00E-288
chr2	44976149	45014423	18	38274	2.23E-75
chr2	45170601	45170936	17	335	0
chr2	45771408	45771410	2	2	1.85E-86
chr2	46229675	46229770	4	95	3.63E-307
chr2	46299572	46386404	22	86832	0
chr2	46490678	46493648	4	2970	2.93E-187
chr2	46827648	46873793	7	46145	1.05E-19
chr2	46937800	46955221	7	17421	7.72E-114
chr2	47369961	47370101	16	140	0
chr2	47488957	47490075	3	1118	2.97E-27
chr2	47521843	47573253	11	51410	4.84E-54
chr2	47652495	47691011	11	38516	4.06E-122
chr2	48415252	48415274	2	22	6.44E-50
chr2	48617572	48617949	27	377	0
chr2	48755592	48755611	4	19	2.49E-26
chr2	49155102	49155261	2	159	5.16E-24
chr2	49974184	49974372	11	188	0
chr2	50829649	50829745	3	96	6.51E-06
chr2	51013171	51013182	2	11	6.48E-54
chr2	53859742	53860127	28	385	9.96E-291
chr2	54290142	54290280	12	138	4.92E-75
chr2	54570104	54605034	7	34930	2.46E-135
chr2	54673172	54709735	20	36563	0
chr2	54970182	54970209	2	27	1.91E-75
chr2	55112012	55120846	4	8834	7.82E-75
chr2	55175821	55175862	2	41	1.20E-18
chr2	55518878	55518937	4	59	1.40E-92
chr2	56009260	56009299	3	39	4.67E-30
chr2	56182935	56192958	8	10023	6.59E-141
chr2	57802412	57802414	2	2	5.81E-10
chr2	59562413	59562433	2	20	7.32E-07
chr2	59691915	59691963	2	48	1.71E-128
chr2	60353403	60353423	2	20	1.15E-10
chr2	60528150	60546255	9	18105	1.26E-258
chr2	61176451	61179355	3	2904	8.25E-57
chr2	61793513	61886063	11	92550	7.16E-189
chr2	62195199	62222743	14	27544	4.63E-272
chr2	62293822	62306068	6	12246	2.22E-178
chr2	62475342	62475369	4	27	1.49E-93
chr2	62570724	62571312	6	588	2.90E-11
chr2	63047418	63058845	41	11427	0
chr2	63842547	63842692	5	145	6.75E-14
chr2	63861295	63861375	4	80	1.44E-28
chr2	64273999	64274019	2	20	1.51E-54
chr2	64606971	64658446	35	51475	0
chr2	64727899	64729994	2	2095	1.13E-18
chr2	64859687	64904412	10	44725	4.12E-91
chr2	64938017	64990488	14	52471	2.16E-197
chr2	65313245	65383198	22	69953	5.82E-280
chr2	65504343	65504382	3	39	6.74E-75
chr2	65566773	65566872	5	99	0
chr2	65728024	65728087	2	63	4.80E-103
chr2	66427511	66446863	55	19352	0
chr2	66555698	66583354	5	27656	9.29E-65
chr2	66665509	66667315	2	1806	1.23E-08
chr2	67694603	67694683	6	80	0
chr2	68365212	68427055	6	61843	3.58E-76
chr2	68464780	68464799	2	19	1.24E-36
chr2	68654999	68655116	3	117	1.60E-21
chr2	68775222	68775245	2	23	0.001777943
chr2	69043850	69043961	3	111	4.96E-80
chr2	69640701	69640723	2	22	5.54E-47
chr2	69741276	69742661	4	1385	5.95E-40
chr2	69798736	69895200	11	96464	1.39E-35
chr2	69961523	69961978	3	455	1.23E-28
chr2	70141324	70257499	11	116175	7.80E-209
chr2	70260821	70260838	3	17	1.99E-193
chr2	70524564	70554579	4	30015	1.06E-77
chr2	70790408	70791116	5	708	3.49E-09
chr2	70871970	70985007	45	113037	0
chr2	71064822	71071717	5	6895	3.14E-69
chr2	71134098	71134104	2	6	1.82E-114
chr2	71785772	71785780	2	8	1.24E-10
chr2	71851503	71852971	24	1468	0
chr2	72130720	72130914	12	194	0
chr2	72862933	72891494	4	28561	1.91E-54
chr2	73070159	73072244	13	2085	0
chr2	73202155	73258050	7	55895	6.96E-139
chr2	73291092	73292979	6	1887	2.57E-104
chr2	73642817	73644814	7	1997	3.16E-90
chr2	73701183	73702764	16	1581	0
chr2	73827194	73830967	4	3773	7.29E-61
chr2	73981452	73988531	30	7079	0
chr2	74130383	74130744	22	361	0
chr2	74147136	74250387	11	103251	3.09E-76
chr2	74380312	74497872	46	117560	0
chr2	74497912	74568058	51	70146	0
chr2	74648073	74716051	23	67978	2.60E-290
chr2	74833729	74833752	2	23	1.31E-11
chr2	74862500	74909453	11	46953	8.46E-82
chr2	75199103	75199959	4	856	1.49E-37
chr2	75560102	75571089	5	10987	4.38E-25
chr2	75711096	75711288	9	192	0
chr2	78780623	78780962	2	339	2.50E-36
chr2	78993383	79025667	5	32284	4.04E-22
chr2	79155786	79159413	2	3627	1.51E-14
chr2	79437572	79437647	3	75	2.98E-11
chr2	79512127	79512151	3	24	3.80E-81
chr2	79874196	79874274	2	78	5.51E-11
chr2	80302186	80303657	6	1471	1.53E-17
chr2	80322567	80324314	11	1747	3.90E-99
chr2	81194652	81197254	2	2602	1.90E-15
chr2	81481505	81481508	2	3	3.57E-05
chr2	82326393	82326414	2	21	0.000217978
chr2	82938677	82938713	2	36	0.000240037
chr2	82985788	82985922	2	134	2.05E-10
chr2	83246133	83246203	2	70	6.86E-09
chr2	83878272	83878329	2	57	5.15E-05
chr2	84286757	84290788	20	4031	7.02E-209
chr2	84516105	84516618	4	513	1.14E-21
chr2	84808470	84908698	4	100228	5.35E-43
chr2	84939976	84940024	2	48	1.11E-47
chr2	85053963	85135402	22	81439	2.77E-299
chr2	85318755	85355168	11	36413	9.44E-162
chr2	85410710	85440305	22	29595	0
chr2	85516768	85612596	26	95828	0
chr2	85679551	85742613	10	63062	3.85E-133
chr2	85772711	85865813	22	93102	1.96E-267
chr2	85886912	85936697	4	49785	1.85E-74
chr2	86080104	86080118	3	14	1.68E-24
chr2	86193476	86193494	2	18	1.67E-22
chr2	86338253	86338258	2	5	7.31E-11
chr2	86789050	86825533	49	36483	0
chr2	86860708	86861144	7	436	3.24E-152
chr2	87074131	87074133	2	2	5.81E-19
chr2	87341813	87342074	6	261	4.47E-45
chr2	87583919	87584368	26	449	0
chr2	87825692	87825754	8	62	1.47E-97
chr2	88128041	88170779	7	42738	4.42E-58
chr2	88284009	88284320	9	311	5.04E-57
chr2	88350381	88351292	5	911	8.17E-52
chr2	88503186	88503329	15	143	0
chr2	88562645	88562702	2	57	2.73E-12
chr2	88764976	88766051	19	1075	0
chr2	88859657	88859752	10	95	6.01E-144
chr2	89205260	89205350	7	90	7.74E-137
chr2	89585594	89612955	52	27361	0
chr2	89649396	89649801	6	405	3.13E-73
chr2	89977404	89977515	7	111	3.01E-86
chr2	91441994	91443548	15	1554	5.01E-124
chr2	91571142	91686692	65	115550	0
chr2	91744593	91780858	32	36265	3.10E-260
chr2	91844538	91857984	4	13446	1.10E-10
chr2	94208132	94208184	2	52	1.00E-07
chr2	94858406	94878865	66	20459	0
chr2	95022811	95074950	27	52139	0
chr2	95274282	95297594	4	23312	1.64E-10
chr2	95347045	95401956	8	54911	2.60E-47
chr2	95482304	95530882	30	48578	0
chr2	95649416	95649459	2	43	1.14E-09
chr2	96009781	96009980	5	199	1.91E-100
chr2	96116192	96149041	14	32849	1.59E-186
chr2	96203000	96264871	5	61871	1.72E-61
chr2	96326052	96326068	2	16	2.02E-18
chr2	96470991	96524670	56	53679	0
chr2	96539409	96638637	14	99228	0
chr2	96760367	96761416	2	1049	1.34E-37
chr2	96817395	96867892	37	50497	6.30E-268
chr2	97095438	97095636	4	198	4.56E-58
chr2	97709990	97740730	24	30740	0
chr2	97761295	97761517	18	222	0
chr2	97996612	98088394	16	91782	0
chr2	98311929	98346508	21	34579	1.22E-226
chr2	98446454	98446502	4	48	5.74E-208
chr2	98663521	98664466	3	945	1.06E-105
chr2	98726516	98823563	19	97047	0
chr2	98909505	98937271	5	27766	1.17E-79
chr2	100060875	100105989	5	45114	2.12E-94
chr2	100321096	100393450	13	72354	1.49E-96
chr2	100426554	100471118	6	44564	4.27E-47
chr2	100640801	100640902	6	101	2.40E-61
chr2	100733758	100733809	2	51	3.77E-22
chr2	100821284	100884080	9	62796	3.36E-157
chr2	100924800	101001934	15	77134	7.16E-287
chr2	101113811	101113832	2	21	4.24E-140
chr2	101251895	101252045	3	150	2.92E-18
chr2	101306413	101306534	4	121	8.29E-71
chr2	101479803	101480974	3	1171	9.58E-08
chr2	101617943	101699979	16	82036	0
chr2	101961413	101961449	2	36	9.03E-278
chr2	101991692	102064610	14	72918	0
chr2	102142403	102143340	10	937	4.28E-178
chr2	102251562	102336960	11	85398	8.49E-192
chr2	102417292	102436255	6	18963	3.64E-64
chr2	102620377	102623382	5	3005	3.28E-121
chr2	102736205	102736251	2	46	6.88E-40
chr2	102827055	102827093	4	38	2.93E-114
chr2	104434470	104434559	4	89	9.52E-28
chr2	104656866	104758563	66	101697	0
chr2	104844256	104877152	11	32896	4.72E-62
chr2	105119107	105119325	18	218	0
chr2	105236708	105241856	37	5148	0
chr2	105307787	105363639	14	55852	1.15E-95
chr2	105369906	105438667	16	68761	1.30E-130
chr2	105568206	105593418	6	25212	1.02E-42
chr2	105625759	105625857	3	98	5.02E-24
chr2	105744222	105821677	18	77455	0
chr2	105896112	105896193	4	81	6.10E-213
chr2	106066152	106068588	4	2436	1.60E-151
chr2	106096602	106148071	17	51469	0
chr2	106270306	106270756	3	450	2.96E-16
chr2	106584403	106584656	26	253	0
chr2	107536330	107536353	2	23	6.00E-15
chr2	108377854	108378057	4	203	1.38E-182
chr2	108612824	108612847	4	23	0
chr2	108989061	108989150	2	89	4.96E-07
chr2	109006000	109006015	2	15	3.74E-08
chr2	109130221	109239108	19	108887	0
chr2	109336482	109336517	3	35	4.88E-15
chr2	109514288	109514393	6	105	4.92E-260
chr2	109612788	109615914	19	3126	1.62E-166
chr2	110101511	110116219	6	14708	8.15E-58
chr2	110212001	110216368	17	4367	6.91E-114
chr2	110732269	110733627	5	1358	8.05E-46
chr2	111136056	111136084	3	28	4.28E-87
chr2	111239221	111239268	2	47	6.53E-24
chr2	111366462	111366901	27	439	0
chr2	111896439	111897571	3	1132	1.16E-34
chr2	112137935	112140915	17	2980	0
chr2	112159586	112187928	33	28342	0
chr2	112480741	112480807	4	66	1.24E-80
chr2	112584133	112622265	19	38132	0
chr2	112646863	112647083	3	220	4.29E-167
chr2	112784457	112836281	8	51824	0
chr2	112918657	112985389	10	66732	0
chr2	113005205	113005892	2	687	6.60E-15
chr2	113117648	113235924	38	118276	0
chr2	113240327	113291324	25	50997	1.87E-235
chr2	113405606	113406751	2	1145	1.28E-18
chr2	113511842	113511892	2	50	8.90E-06
chr2	113626226	113626234	2	8	2.33E-13
chr2	113894565	113894640	2	75	8.62E-15
chr2	113979897	113979902	2	5	0.000244932
chr2	114610026	114662721	23	52695	2.85E-240
chr2	115163079	115163678	4	599	2.24E-63
chr2	116143185	116143196	2	11	1.59E-09
chr2	117603620	117603647	2	27	2.49E-22
chr2	117836299	117836712	8	413	4.86E-48
chr2	117858575	117860574	33	1999	0
chr2	118012955	118013028	2	73	1.31E-06
chr2	118185231	118185306	3	75	3.85E-31
chr2	118309939	118310920	4	981	5.63E-26
chr2	118490495	118490570	2	75	0.000288248
chr2	118808625	118860675	28	52050	6.21E-134
chr2	118942105	119011920	7	69815	4.37E-91
chr2	119225011	119266344	7	41333	6.11E-82
chr2	119431314	119524633	14	93319	2.22E-123
chr2	119678324	119678479	11	155	0
chr2	120219334	120254064	22	34730	6.34E-305
chr2	120279214	120350379	28	71165	1.39E-171
chr2	120466149	120467071	6	922	1.36E-22
chr2	120511666	120581074	50	69408	0
chr2	120654335	120742205	30	87870	1.20E-187
chr2	120792257	120863826	3	71569	1.05E-22
chr2	120865377	120926958	26	61581	0
chr2	120991657	121019011	25	27354	0
chr2	121225893	121226121	11	228	5.13E-66
chr2	121234306	121234756	2	450	0.000165345
chr2	121596969	121597049	2	80	6.71E-36
chr2	121902428	121902546	8	118	3.31E-158
chr2	123687761	123687833	2	72	7.17E-23
chr2	124026114	124026181	2	67	3.85E-21
chr2	124914500	124914510	2	10	2.78E-14
chr2	126655755	126655790	4	35	0
chr2	126772025	126772036	2	11	1.34E-36
chr2	126885783	126886268	5	485	3.70E-65
chr2	126971317	127025236	29	53919	0
chr2	127064974	127107908	10	42934	4.08E-140
chr2	127197579	127220988	16	23409	4.71E-280
chr2	127295201	127388778	7	93577	0
chr2	127411410	127415783	6	4373	1.82E-226
chr2	127608938	127638496	8	29558	1.81E-85
chr2	127644833	127700826	72	55993	0
chr2	127811574	127884670	19	73096	0
chr2	128309678	128309718	2	40	0.000445227
chr2	128425784	128473903	4	48119	4.29E-22
chr2	128523033	128526773	3	3740	1.07E-39
chr2	128638838	128639729	5	891	8.51E-63
chr2	128733393	128790559	10	57166	4.44E-112
chr2	128899522	128902437	45	2915	0
chr2	129587413	129587831	36	418	0
chr2	129765629	129765639	2	10	4.11E-41
chr2	129877201	129878533	2	1332	0.00027953
chr2	129977128	130040407	73	63279	0
chr2	130180693	130183094	6	2401	1.29E-46
chr2	130202350	130289005	101	86655	0
chr2	130332333	130428011	28	95678	0
chr2	130428904	130428991	6	87	2.45E-206
chr2	130600110	130600145	3	35	4.64E-07
chr2	130692516	130755387	10	62871	3.91E-150
chr2	130916247	130966675	33	50428	5.64E-201
chr2	131039959	131041340	46	1381	0
chr2	131299140	131395446	79	96306	0
chr2	131424730	131461188	34	36458	0
chr2	131646802	131724359	70	77557	0
chr2	131801450	131832061	56	30611	0
chr2	132161651	132162764	32	1113	0
chr2	132278620	132361134	32	82514	0
chr2	132415859	132417737	6	1878	2.69E-30
chr2	132582197	132589284	8	7087	6.80E-114
chr2	132645253	132646311	29	1058	0
chr2	133567324	133569341	3	2017	3.39E-103
chr2	133634256	133634275	2	19	6.64E-08
chr2	134027847	134028580	9	733	2.93E-72
chr2	134253310	134283823	4	30513	2.34E-38
chr2	134305243	134305304	4	61	2.91E-131
chr2	134460737	134460761	2	24	1.19E-12
chr2	134717855	134719548	2	1693	9.33E-13
chr2	134863582	134863629	5	47	5.20E-48
chr2	135665410	135741389	5	75979	1.11E-57
chr2	136025461	136115838	27	90377	0
chr2	136327285	136327394	5	109	3.85E-252
chr2	136990127	136990884	2	757	1.32E-42
chr2	137963862	137981522	5	17660	4.28E-31
chr2	138501169	138504726	4	3557	1.83E-85
chr2	138778200	138781369	4	3169	3.94E-29
chr2	138897273	138901306	2	4033	0.000896684
chr2	138902578	138902620	2	42	3.07E-08
chr2	143026469	143026688	5	219	1.35E-29
chr2	143728990	143729021	3	31	2.75E-09
chr2	144234752	144333230	5	98478	1.56E-128
chr2	144414467	144452671	17	38204	0
chr2	144489751	144524696	22	34945	0
chr2	145007270	145007278	2	8	4.96E-12
chr2	146587768	146588793	2	1025	5.33E-33
chr2	148720873	148813948	9	93075	7.29E-183
chr2	148877073	148888441	9	11368	2.46E-143
chr2	149027789	149027805	2	16	3.15E-192
chr2	149320489	149320689	16	200	0
chr2	149586365	149588319	4	1954	4.77E-87
chr2	150484861	150488983	2	4122	2.77E-07
chr2	151363952	151364033	5	81	2.42E-235
chr2	151670433	151670498	4	65	4.09E-216
chr2	151973990	151974099	7	109	0
chr2	152097626	152097744	9	118	2.79E-183
chr2	152505706	152505727	2	21	5.70E-05
chr2	153287162	153287298	8	136	7.43E-64
chr2	153455484	153479792	14	24308	5.66E-51
chr2	153871609	153872189	6	580	1.54E-33
chr2	154698901	154699808	7	907	2.92E-54
chr2	156320458	156330691	76	10233	0
chr2	156435246	156435649	8	403	2.30E-148
chr2	157257664	157257891	6	227	5.70E-116
chr2	157327964	157328022	2	58	1.79E-71
chr2	157597076	157597415	14	339	0
chr2	157875047	157875186	6	139	3.05E-76
chr2	158795295	158795506	5	211	0
chr2	158882250	158886085	4	3835	3.24E-26
chr2	159211945	159211953	2	8	2.62E-33
chr2	159616428	159617078	5	650	1.37E-99
chr2	159797718	159798554	5	836	9.42E-53
chr2	160062948	160063020	4	72	1.18E-186
chr2	160199969	160201100	3	1131	2.41E-19
chr2	160265871	160265941	3	70	9.29E-11
chr2	160368230	160405502	5	37272	2.87E-106
chr2	160492097	160492269	4	172	8.45E-83
chr2	161237455	161281269	19	43814	8.17E-167
chr2	161414397	161419210	16	4813	9.85E-91
chr2	161420598	161428450	17	7852	6.70E-93
chr2	161624429	161624445	2	16	8.20E-54
chr2	162073288	162074492	3	1204	1.63E-36
chr2	162340573	162342800	3	2227	1.32E-85
chr2	162838600	162839514	8	914	1.36E-96
chr2	163026332	163026509	10	177	0
chr2	163348098	163348521	33	423	0
chr2	163730053	163737299	10	7246	4.43E-36
chr2	163913716	163913828	9	112	2.81E-124
chr2	164622442	164622639	2	197	6.50E-15
chr2	164955293	164955673	25	380	0
chr2	165295063	165295099	2	36	3.21E-09
chr2	165574085	165574224	5	139	8.25E-184
chr2	165954797	165957345	14	2548	2.35E-167
chr2	166126414	166126420	3	6	4.88E-150
chr2	166609679	166610864	21	1185	0
chr2	167294437	167294446	2	9	5.42E-32
chr2	167716006	167716317	20	311	4.17E-136
chr2	168147309	168149492	4	2183	0
chr2	168215048	168244497	11	29449	3.48E-279
chr2	168626279	168626325	3	46	7.46E-74
chr2	168802470	168802671	5	201	6.64E-91
chr2	168912981	168913158	14	177	0
chr2	169069575	169111072	6	41497	1.04E-124
chr2	169479212	169480326	4	1114	2.19E-40
chr2	169584188	169584198	2	10	8.02E-78
chr2	169733308	169771183	35	37875	0
chr2	170363466	170363522	2	56	5.81E-67
chr2	170530547	170530590	3	43	2.41E-72
chr2	170695300	170717390	9	22090	4.03E-85
chr2	170815280	170821108	14	5828	3.42E-90
chr2	170928379	170974270	17	45891	0
chr2	171433387	171435169	2	1782	4.07E-37
chr2	171521470	171574305	10	52835	1.59E-194
chr2	172013173	172013229	5	56	9.62E-25
chr2	172079557	172110137	61	30580	0
chr2	172196896	172204550	11	7654	2.44E-231
chr2	172427179	172431733	13	4554	1.33E-134
chr2	172465555	172555180	13	89625	1.42E-60
chr2	172643311	172674901	35	31590	0
chr2	172820546	172821319	2	773	4.05E-16
chr2	172985473	172985553	3	80	3.55E-28
chr2	173075474	173149733	7	74259	1.16E-283
chr2	173359409	173359457	5	48	6.33E-207
chr2	174012614	174059724	23	47110	0
chr2	174327543	174334105	5	6562	1.75E-48
chr2	174396273	174485934	4	89661	6.50E-12
chr2	174599524	174599602	2	78	6.29E-91
chr2	174663614	174730799	11	67185	1.04E-141
chr2	175028326	175028363	2	37	1.11E-26
chr2	175599843	175599854	2	11	1.08E-29
chr2	176002747	176067881	7	65134	1.42E-60
chr2	176068648	176187958	165	119310	0
chr2	176190439	176201326	8	10887	4.48E-62
chr2	176491251	176493392	5	2141	9.01E-78
chr2	176583708	176638910	8	55202	2.78E-187
chr2	177000150	177000193	3	43	3.32E-33
chr2	177245163	177252311	4	7148	6.27E-141
chr2	177553273	177623002	11	69729	4.47E-184
chr2	177652041	177652051	2	10	1.79E-24
chr2	178318752	178320136	3	1384	3.09E-112
chr2	178404482	178479740	7	75258	1.46E-267
chr2	178523125	178532156	21	9031	0
chr2	178807393	178807398	2	5	1.08E-06
chr2	179032525	179032561	2	36	1.01E-50
chr2	179428895	179428954	2	59	4.07E-10
chr2	179562422	179562556	3	134	2.03E-19
chr2	179862940	179863665	2	725	4.32E-17
chr2	180873281	180873439	15	158	0
chr2	181372910	181372950	2	40	2.30E-26
chr2	181677757	181686829	20	9072	6.69E-148
chr2	182866116	182866273	8	157	5.00E-113
chr2	183071150	183079319	17	8169	1.77E-194
chr2	184327823	184327856	2	33	0.000268529
chr2	185738665	185739230	8	565	7.83E-78
chr2	186693591	186693674	2	83	5.46E-28
chr2	186848836	186848842	2	6	7.36E-20
chr2	187002551	187003401	15	850	0
chr2	188291349	188293366	2	2017	1.01E-16
chr2	188969542	188994295	5	24753	7.55E-56
chr2	189179760	189179909	2	149	3.94E-42
chr2	189879493	189879617	5	124	1.99E-34
chr2	190180174	190180253	4	79	1.59E-96
chr2	190533633	190534079	2	446	1.77E-50
chr2	190760989	190761375	40	386	0
chr2	190980204	190980299	6	95	4.94E-122
chr2	191387246	191387333	2	87	2.96E-07
chr2	191679068	191679181	6	113	1.81E-174
chr2	191846503	191885918	15	39415	6.76E-118
chr2	192193445	192193901	12	456	3.82E-104
chr2	194002916	194002954	2	38	3.01E-19
chr2	195534086	195534101	2	15	2.47E-93
chr2	195656205	195656629	2	424	5.07E-48
chr2	196069066	196071217	5	2151	2.64E-219
chr2	196593794	196639414	7	45620	1.33E-86
chr2	196719136	196719196	3	60	8.47E-173
chr2	197381553	197381592	2	39	2.78E-08
chr2	197675775	197675844	4	69	7.79E-73
chr2	197786068	197786901	4	833	2.19E-22
chr2	199461909	199470774	18	8865	2.04E-82
chr2	199603702	199660375	28	56673	4.09E-306
chr2	199910719	199910892	3	173	2.64E-35
chr2	200253551	200253581	2	30	1.33E-06
chr2	200306066	200380382	8	74316	6.13E-66
chr2	200440683	200486260	5	45577	7.20E-32
chr2	200586579	200586637	7	58	8.31E-188
chr2	200787604	200865913	10	78309	2.43E-100
chr2	200964737	200967025	2	2288	3.42E-22
chr2	201182735	201229184	9	46449	1.12E-112
chr2	201261594	201261655	4	61	1.66E-54
chr2	201433664	201452611	9	18947	3.47E-143
chr2	201619046	201619448	21	402	0
chr2	201888434	201888560	5	126	1.00E-82
chr2	201985864	202039613	35	53749	0
chr2	202171328	202171562	25	234	0
chr2	202238981	202278564	4	39583	7.56E-20
chr2	203014000	203014049	4	49	9.35E-160
chr2	203622197	203622204	2	7	1.45E-54
chr2	203705222	203705309	4	87	6.02E-249
chr2	203867717	203867927	2	210	1.26E-143
chr2	203936131	203936786	4	655	4.64E-88
chr2	204109017	204109029	2	12	1.54E-59
chr2	204538578	204538636	2	58	9.12E-22
chr2	205140109	205140174	4	65	3.49E-32
chr2	205687119	205707331	8	20212	2.71E-305
chr2	205763759	205776363	22	12604	0
chr2	206160640	206160692	2	52	1.23E-08
chr2	206251288	206275519	25	24231	0
chr2	206642320	206646511	12	4191	1.52E-89
chr2	206972018	206972031	2	13	1.27E-172
chr2	207149452	207149483	2	31	7.09E-50
chr2	207254650	207254661	2	11	2.17E-05
chr2	207334695	207334813	5	118	6.27E-204
chr2	207766534	207771671	62	5137	0
chr2	208025789	208026077	6	288	3.45E-183
chr2	208108345	208139690	50	31345	0
chr2	208359500	208359966	8	466	0
chr2	208406425	208407389	21	964	0
chr2	208570997	208571034	3	37	3.43E-86
chr2	209145391	209145457	2	66	3.01E-05
chr2	209579350	209579562	5	212	9.75E-81
chr2	210225556	210225762	3	206	2.35E-16
chr2	210474282	210475968	4	1686	4.28E-49
chr2	212535972	212536158	3	186	4.97E-26
chr2	212832834	212833324	8	490	8.35E-52
chr2	213104606	213104615	2	9	1.40E-61
chr2	213284993	213285010	2	17	1.92E-18
chr2	214410257	214411421	7	1164	8.89E-51
chr2	214810669	214810912	10	243	0
chr2	215312552	215312573	2	21	2.68E-20
chr2	215434710	215434753	2	43	6.96E-16
chr2	216412020	216492435	6	80415	6.44E-244
chr2	216607160	216607385	4	225	6.11E-18
chr2	217016877	217016977	2	100	3.72E-66
chr2	217451697	217451727	2	30	2.39E-16
chr2	217756470	217756769	12	299	1.46E-240
chr2	217902880	217906820	4	3940	2.41E-29
chr2	217978658	218034110	33	55452	0
chr2	218125249	218126578	3	1329	6.42E-107
chr2	218261025	218263963	4	2938	6.90E-12
chr2	218320108	218401411	39	81303	0
chr2	218831708	218908864	33	77156	2.62E-251
chr2	218953632	219041713	24	88081	1.30E-169
chr2	219159874	219160030	3	156	1.08E-62
chr2	219171204	219250575	49	79371	0
chr2	219295236	219388933	17	93697	2.75E-90
chr2	219418710	219516406	23	97696	2.66E-105
chr2	219542441	219556144	6	13703	1.47E-47
chr2	219852036	219852097	4	61	1.20E-97
chr2	221104524	221104538	4	14	5.91E-74
chr2	221616762	221616772	2	10	1.91E-11
chr2	221911527	221911564	2	37	1.36E-13
chr2	222289440	222312753	36	23313	3.79E-184
chr2	222315681	222426282	12	110601	2.31E-73
chr2	222671300	222671499	5	199	8.06E-46
chr2	222859978	222860011	2	33	6.68E-19
chr2	223050786	223093599	19	42813	0
chr2	223597929	223613428	4	15499	1.28E-41
chr2	223959731	223959848	2	117	0.001556822
chr2	224178280	224178301	2	21	1.18E-71
chr2	224400653	224402007	19	1354	0
chr2	224774959	224774990	4	31	2.33E-139
chr2	224944935	224944937	2	2	3.44E-117
chr2	225164986	225165004	2	18	1.13E-14
chr2	225229674	225229745	8	71	1.91E-66
chr2	225400091	225400097	2	6	9.88E-16
chr2	226136868	226136876	2	8	1.12E-45
chr2	226335502	226424146	4	88644	3.17E-16
chr2	226690678	226690681	2	3	1.05E-85
chr2	226798317	226835739	21	37422	0
chr2	227320725	227324817	2	4092	6.79E-30
chr2	227699356	227718000	6	18644	8.63E-39
chr2	227813718	227871593	9	57875	4.50E-61
chr2	228180247	228182087	12	1840	1.50E-88
chr2	229025744	229025843	3	99	2.01E-13
chr2	229270860	229273547	6	2687	5.04E-38
chr2	229475840	229485918	4	10078	1.00E-19
chr2	230069006	230069612	3	606	2.24E-102
chr2	230225613	230225912	6	299	4.32E-200
chr2	230759266	230781389	4	22123	7.14E-102
chr2	230848255	230908814	26	60559	0
chr2	230924745	230990895	36	66150	0
chr2	231052489	231052591	4	102	1.96E-41
chr2	231228343	231228430	5	87	6.06E-62
chr2	231322158	231388444	12	66286	1.13E-209
chr2	231394569	231484050	45	89481	0
chr2	231514914	231617859	44	102945	0
chr2	231643081	231717722	35	74641	0
chr2	231780277	231780322	3	45	4.61E-31
chr2	231900536	231927678	20	27142	0
chr2	232350852	232352368	41	1516	0
chr2	232379713	232459293	157	79580	0
chr2	232486324	232551714	9	65390	8.62E-112
chr2	232611504	232637014	23	25510	0
chr2	232874403	232925550	13	51147	2.84E-229
chr2	233051784	233051880	9	96	4.60E-96
chr2	233117038	233202515	23	85477	0
chr2	233387665	233451058	15	63393	0
chr2	233480425	233480493	4	68	1.03E-110
chr2	233711882	233755224	8	43342	7.45E-181
chr2	233853612	233868247	6	14635	5.95E-22
chr2	233939003	233939511	21	508	0
chr2	234301651	234363917	9	62266	3.42E-140
chr2	234464106	234500508	21	36402	0
chr2	234670269	234670303	2	34	8.11E-63
chr2	234950658	234999856	16	49198	4.49E-187
chr2	235026961	235136235	29	109274	0
chr2	235263694	235263849	10	155	7.41E-53
chr2	235374535	235384906	12	10371	3.17E-134
chr2	235390980	235507089	35	116109	0
chr2	235535171	235614742	14	79571	3.16E-72
chr2	235671326	235739398	23	68072	2.03E-182
chr2	235799472	235865519	41	66047	0
chr2	235940486	235992815	16	52329	4.98E-74
chr2	236009759	236053605	10	43846	2.11E-54
chr2	236161134	236214654	74	53520	0
chr2	236264212	236264427	6	215	1.05E-29
chr2	236507255	236570046	35	62791	1.25E-285
chr2	236793706	236803700	13	9994	1.52E-49
chr2	236972075	237012719	7	40644	2.56E-241
chr2	237156525	237202185	32	45660	0
chr2	237344641	237433227	13	88586	0
chr2	237471665	237497855	10	26190	5.75E-108
chr2	237572306	237669898	19	97592	0
chr2	237690188	237735455	26	45267	0
chr2	237858803	237923783	28	64980	0
chr2	237955889	238027596	5	71707	2.48E-72
chr2	238064382	238143662	62	79280	0
chr2	238204030	238290273	29	86243	0
chr2	238421529	238523710	35	102181	0
chr2	238554505	238636316	27	81811	0
chr2	238716716	238720274	3	3558	8.71E-13
chr2	238846975	238891312	6	44337	4.96E-34
chr2	238967203	239011583	19	44380	3.49E-125
chr2	239026988	239139177	32	112189	0
chr2	239164325	239260268	152	95943	0
chr2	239274405	239381163	134	106758	0
chr2	239440790	239504315	18	63525	0
chr2	239504519	239609909	17	105390	6.59E-236
chr2	239688180	239746134	5	57954	3.77E-38
chr2	239775746	239817055	25	41309	2.34E-237
chr2	239895824	239939154	43	43330	0
chr2	240042933	240043908	3	975	1.94E-18
chr2	240136922	240200830	21	63908	5.63E-119
chr2	240234189	240351675	30	117486	1.80E-134
chr2	240353683	240432150	4	78467	1.04E-33
chr2	240519521	240585117	32	65596	0
chr2	240622605	240704853	132	82248	0
chr2	240818144	240831714	11	13570	5.65E-81
chr2	240868409	240926879	46	58470	0
chr2	240960670	241064117	46	103447	0
chr2	241088008	241188420	31	100412	0
chr2	241199320	241235539	22	36219	0
chr2	241355128	241357051	18	1923	0
chr2	241509292	241562290	24	52998	1.22E-122
chr2	241609220	241673287	11	64067	8.99E-133
chr2	241732650	241803445	49	70795	0
chr2	241813617	241925469	128	111852	0
chr2	241926165	242046614	73	120449	0
chr3	196364	198469	4	2105	2.86E-19
chr3	306145	348759	28	42614	0
chr3	535878	536280	39	402	0
chr3	2097940	2102383	18	4443	5.77E-72
chr3	2510496	2511497	9	1001	2.70E-181
chr3	3038584	3038887	4	303	5.37E-27
chr3	3110031	3127862	14	17831	0
chr3	4302968	4303145	5	177	7.06E-53
chr3	4467736	4533832	7	66096	6.36E-100
chr3	4752307	4752376	3	69	2.86E-74
chr3	4866916	4867824	5	908	1.21E-54
chr3	4977014	5026395	20	49381	1.29E-153
chr3	5095863	5095965	7	102	1.17E-56
chr3	5584098	5584147	2	49	5.71E-21
chr3	6067281	6067357	3	76	7.82E-07
chr3	6861476	6864373	5	2897	4.37E-45
chr3	8644140	8662807	6	18667	1.34E-28
chr3	8767619	8769965	21	2346	2.19E-181
chr3	9136022	9168431	9	32409	1.57E-163
chr3	9248062	9302396	14	54334	0
chr3	9552567	9600945	13	48378	2.73E-52
chr3	9703223	9703234	2	11	4.35E-43
chr3	9703842	9770227	14	66385	8.19E-183
chr3	9817639	9844606	6	26967	3.69E-63
chr3	9915013	9947486	34	32473	0
chr3	10108227	10164569	10	56342	0
chr3	10232390	10294256	16	61866	0
chr3	10328569	10395561	26	66992	0
chr3	10437519	10437584	4	65	6.58E-88
chr3	10629099	10629110	2	11	2.30E-16
chr3	10764270	10764684	23	414	0
chr3	10815945	10816925	20	980	5.72E-186
chr3	10993289	11060988	20	67699	2.22E-126
chr3	11136906	11136947	2	41	6.95E-21
chr3	11225278	11274460	6	49182	2.94E-89
chr3	11551195	11582611	26	31416	0
chr3	11591439	11610074	14	18635	1.45E-288
chr3	11704694	11704767	7	73	3.64E-65
chr3	11846132	11846135	2	3	6.61E-24
chr3	12158735	12159355	17	620	0
chr3	12194747	12227807	4	33060	2.61E-99
chr3	12287112	12287229	7	117	1.44E-65
chr3	12482635	12554352	19	71717	5.35E-229
chr3	12817387	12817509	6	122	6.52E-60
chr3	12876024	12924706	14	48682	1.13E-283
chr3	13017472	13041380	30	23908	1.16E-290
chr3	13072386	13073919	12	1533	8.86E-196
chr3	13204166	13204591	5	425	6.46E-23
chr3	13283846	13283856	2	10	8.34E-05
chr3	13379325	13424356	15	45031	1.20E-238
chr3	13479262	13553565	11	74303	3.94E-99
chr3	13568432	13655738	25	87306	0
chr3	13816078	13819032	2	2954	8.27E-09
chr3	13877811	13933263	29	55452	1.10E-230
chr3	14142088	14142245	5	157	2.56E-157
chr3	14216544	14216548	2	4	1.60E-120
chr3	14279022	14306151	23	27129	1.48E-276
chr3	14402129	14424908	10	22779	3.66E-45
chr3	14526021	14526437	4	416	1.08E-34
chr3	14555907	14574578	33	18671	0
chr3	14810212	14810235	4	23	2.12E-74
chr3	14879300	14950203	5	70903	2.71E-155
chr3	15098245	15099683	3	1438	3.76E-54
chr3	15269505	15304444	29	34939	0
chr3	15441072	15441097	2	25	6.58E-31
chr3	15451179	15499742	7	48563	3.25E-59
chr3	15860781	15860932	6	151	1.34E-104
chr3	16174537	16174707	7	170	0
chr3	16301729	16305826	3	4097	1.37E-130
chr3	16482861	16536279	9	53418	0
chr3	16801879	16802422	2	543	9.97E-07
chr3	16883119	16884129	8	1010	3.75E-262
chr3	16932667	16933232	4	565	1.39E-58
chr3	18345238	18349581	6	4343	3.72E-58
chr3	18426317	18438888	6	12571	2.31E-151
chr3	19347879	19347927	4	48	2.10E-139
chr3	19946206	19946369	3	163	7.11E-55
chr3	21387384	21387417	2	33	7.78E-11
chr3	21406042	21406459	3	417	1.15E-14
chr3	21750842	21751123	10	281	3.00E-60
chr3	22370632	22371247	5	615	5.59E-202
chr3	23202559	23204460	6	1901	7.98E-61
chr3	23668784	23762353	32	93569	0
chr3	23807112	23811362	4	4250	1.49E-54
chr3	23881749	23918552	10	36803	4.23E-235
chr3	23992457	24042493	5	50036	4.04E-43
chr3	24161974	24162030	2	56	7.68E-20
chr3	24495930	24495977	4	47	2.07E-51
chr3	24828508	24830820	2	2312	1.62E-08
chr3	25441432	25441510	5	78	2.99E-41
chr3	26618904	26625396	3	6492	1.45E-36
chr3	26709620	26709649	2	29	4.58E-09
chr3	27311542	27311559	2	17	2.16E-45
chr3	27633328	27724907	31	91579	0
chr3	27728947	27731299	17	2352	1.27E-181
chr3	28077736	28077769	2	33	6.07E-24
chr3	28200435	28200781	37	346	0
chr3	28240746	28242373	5	1627	4.68E-148
chr3	28348078	28349574	7	1496	9.68E-62
chr3	30605035	30609811	7	4776	4.69E-188
chr3	30894823	30895064	5	241	9.12E-63
chr3	31505739	31505762	2	23	7.91E-53
chr3	31762297	31762383	2	86	1.41E-107
chr3	31981824	31981982	6	158	1.02E-80
chr3	32106152	32107646	6	1494	6.05E-90
chr3	32237743	32237772	4	29	7.55E-57
chr3	32433256	32467792	19	34536	0
chr3	32506293	32506316	3	23	2.79E-49
chr3	32818964	32821773	21	2809	6.27E-164
chr3	32902762	32903175	36	413	0
chr3	33219592	33219609	2	17	6.54E-46
chr3	33278185	33278250	6	65	7.50E-69
chr3	33372979	33454790	5	81811	1.47E-110
chr3	33659654	33659716	4	62	9.33E-137
chr3	33716335	33716473	3	138	1.38E-11
chr3	33884227	33884423	7	196	3.55E-34
chr3	35636507	35640419	10	3912	1.26E-58
chr3	35664533	35744596	23	80063	0
chr3	35933048	35933087	3	39	1.20E-72
chr3	36453385	36453536	10	151	5.83E-37
chr3	36945313	36992488	14	47175	7.84E-97
chr3	37242774	37242795	2	21	2.51E-42
chr3	37453646	37454133	3	487	2.91E-44
chr3	37862536	37862927	7	391	4.44E-130
chr3	38028903	38030072	6	1169	3.28E-28
chr3	38493160	38493214	2	54	2.65E-103
chr3	38548313	38548387	4	74	7.89E-139
chr3	38634371	38634422	3	51	2.29E-28
chr3	39051571	39051731	3	160	8.31E-24
chr3	39150716	39192505	4	41789	1.12E-56
chr3	39267863	39268045	7	182	0
chr3	39407452	39408478	3	1026	1.84E-23
chr3	39428917	39502841	58	73924	0
chr3	39808848	39808854	2	6	7.08E-18
chr3	40505697	40505738	3	41	2.45E-187
chr3	40615842	40615987	5	145	4.17E-56
chr3	41198671	41225471	6	26800	1.34E-72
chr3	42023445	42072135	8	48690	2.89E-131
chr3	42090817	42159881	10	69064	3.30E-264
chr3	42260428	42266262	6	5834	9.96E-35
chr3	42410383	42410493	2	110	1.35E-32
chr3	42589920	42664613	39	74693	0
chr3	42683114	42703906	52	20792	0
chr3	42805400	42805615	17	215	0
chr3	42905770	42936674	34	30904	0
chr3	42979103	43031659	7	52556	2.98E-179
chr3	43105409	43106500	7	1091	2.86E-307
chr3	43406548	43406592	2	44	1.38E-71
chr3	43692302	43692338	2	36	2.59E-296
chr3	43769797	43769839	4	42	6.85E-81
chr3	43879142	43894668	5	15526	3.97E-27
chr3	43994594	43997783	4	3189	2.59E-35
chr3	44114185	44114399	9	214	4.21E-277
chr3	44554987	44555002	3	15	2.06E-54
chr3	44580933	44648521	9	67588	3.59E-66
chr3	44712453	44712864	7	411	2.60E-141
chr3	44761056	44761096	3	40	8.52E-13
chr3	45025032	45036272	27	11240	0
chr3	45079079	45138299	4	59220	1.69E-30
chr3	45388154	45388249	3	95	6.01E-83
chr3	45559998	45599582	9	39584	1.34E-62
chr3	45795650	45796784	8	1134	7.36E-253
chr3	45943250	45943390	5	140	3.58E-260
chr3	45996099	45996419	3	320	4.77E-98
chr3	46097809	46097812	2	3	2.28E-58
chr3	46360435	46407797	12	47362	5.48E-307
chr3	46464872	46517145	5	52273	6.59E-62
chr3	46565856	46577173	33	11317	0
chr3	46677450	46677488	2	38	2.41E-41
chr3	46750866	46812380	7	61514	2.07E-34
chr3	46892314	46933474	9	41160	2.08E-71
chr3	46948608	47010040	24	61432	0
chr3	47381798	47419365	9	37567	6.37E-227
chr3	47476232	47476241	3	9	8.76E-27
chr3	47577550	47579636	6	2086	2.24E-33
chr3	47646430	47646448	2	18	9.65E-09
chr3	48188847	48223662	7	34815	2.60E-71
chr3	48269041	48273520	11	4479	0
chr3	48423907	48423940	2	33	1.60E-22
chr3	48428764	48504606	13	75842	5.82E-225
chr3	48536323	48609961	27	73638	0
chr3	48655685	48661454	46	5769	0
chr3	48848054	48899131	5	51077	4.27E-36
chr3	49008221	49008226	2	5	1.80E-13
chr3	49019027	49020212	11	1185	1.88E-272
chr3	49133234	49166539	12	33305	0
chr3	49276694	49280779	8	4085	4.51E-220
chr3	49357188	49360242	2	3054	8.24E-05
chr3	49422365	49501175	21	78810	0
chr3	49655072	49689160	25	34088	1.11E-226
chr3	49718828	49719096	13	268	1.66E-135
chr3	49813065	49870252	12	57187	1.69E-165
chr3	49930083	49930244	3	161	1.22E-107
chr3	50192103	50194900	18	2797	1.49E-278
chr3	50226461	50292923	21	66462	1.94E-142
chr3	50318749	50365813	42	47064	0
chr3	50415456	50450828	15	35372	0
chr3	50592276	50592321	2	45	8.61E-23
chr3	50607628	50612890	25	5262	0
chr3	51669759	51670325	3	566	2.94E-18
chr3	51706824	51717756	21	10932	1.40E-132
chr3	51897788	51974675	29	76887	8.23E-226
chr3	52004331	52065623	14	61292	0
chr3	52182255	52182341	3	86	2.95E-54
chr3	52197650	52268268	17	70618	9.90E-253
chr3	52313923	52373090	26	59167	0
chr3	52444914	52468475	6	23561	6.11E-113
chr3	52494919	52495376	13	457	1.26E-143
chr3	52703536	52780685	14	77149	0
chr3	52793540	52831651	4	38111	1.17E-10
chr3	52893531	52896611	3	3080	7.22E-34
chr3	53156744	53156795	2	51	5.97E-12
chr3	53192382	53270390	10	78008	2.63E-221
chr3	53496047	53498944	7	2897	1.29E-70
chr3	53665049	53666275	7	1226	4.99E-159
chr3	53747030	53747048	2	18	8.19E-24
chr3	53846708	53846910	10	202	4.68E-66
chr3	54088001	54135963	11	47962	2.64E-85
chr3	54603183	54626495	6	23312	9.51E-30
chr3	54881833	54929130	4	47297	2.53E-39
chr3	55128055	55128087	3	32	3.98E-42
chr3	55470355	55491505	37	21150	8.04E-172
chr3	55620403	55620513	5	110	1.57E-221
chr3	55654570	55654710	4	140	2.61E-47
chr3	56683529	56683622	9	93	3.25E-190
chr3	56755108	56801289	9	46181	2.60E-71
chr3	57030954	57030962	2	8	5.93E-148
chr3	57078014	57094164	6	16150	4.82E-54
chr3	57165763	57173641	4	7878	1.65E-60
chr3	57693362	57693373	3	11	1.40E-36
chr3	57757432	57757841	5	409	5.17E-70
chr3	58009452	58009489	5	37	1.23E-114
chr3	58059571	58082254	6	22683	8.95E-164
chr3	58177659	58215866	9	38207	3.40E-40
chr3	58332532	58335621	2	3089	4.77E-39
chr3	58564984	58586941	15	21957	5.48E-90
chr3	58666727	58666780	4	53	2.29E-240
chr3	58998717	58998738	2	21	1.88E-38
chr3	59049680	59050317	2	637	2.75E-25
chr3	59812422	59818752	5	6330	2.64E-281
chr3	60147356	60147392	2	36	1.95E-59
chr3	61250907	61250980	6	73	4.74E-163
chr3	61564804	61566284	12	1480	1.34E-142
chr3	62318458	62379376	44	60918	0
chr3	62875868	62876324	2	456	7.47E-06
chr3	63101558	63101568	2	10	2.85E-25
chr3	63442557	63442676	3	119	3.68E-21
chr3	63958078	63970852	6	12774	3.67E-156
chr3	64022601	64024047	8	1446	2.18E-84
chr3	64083418	64099277	5	15859	4.44E-46
chr3	64214289	64268118	11	53829	2.26E-158
chr3	64444004	64447793	5	3789	6.04E-74
chr3	65356863	65357333	27	470	0
chr3	66154014	66154203	3	189	3.01E-19
chr3	66387031	66442635	12	55604	0
chr3	66492822	66492838	3	16	5.28E-21
[truncated: 10,762 more rows]
