# Supplementary material for: Genome-wide allele-specific methylation is enriched at gene regulatory regions in a multi-generation pedigree from the Norfolk Island isolate
Source: Epigenetics Chromatin. 2019 Oct 8;12:60. doi: 10.1186/s13072-019-0304-7 (PMC6781349; doi:10.1186/s13072-019-0304-7)
Supplement: Supplementary file 4 — Additional file 4: File S2. Information for the 73 extended AMRs without SNVs. [file 13072_2019_304_MOESM4_ESM.csv]

Chr	Start Pos.	Stop Pos	range (bps)	no. of SNVs
chr1	29134317	29134581	264	23
chr1	45803698	45803817	119	14
chr1	78045605	78045784	179	11
chr1	91387305	91387531	226	13
chr1	160084479	160084573	94	12
chr10	24721753	24722236	483	22
chr10	75592487	75592661	174	14
chr10	110530296	110530530	234	14
chr11	68750296	68750408	112	16
chr11	88175614	88175780	166	10
chr11	95150171	95150363	192	11
chr11	102807954	102831924	23970	15
chr11	118689200	118689319	119	12
chr11	133081942	133082098	156	14
chr12	2230272	2230431	159	16
chr12	51721809	51721889	80	10
chr12	120397788	120397970	182	17
chr15	77894180	77894325	145	18
chr15	82298679	82298893	214	10
chr16	8569810	8569978	168	10
chr16	29692023	29692218	195	13
chr17	18650196	18650349	153	14
chr17	21770806	21770989	183	13
chr17	43246549	43246773	224	16
chr19	13804874	13805024	150	12
chr19	16110831	16110916	85	10
chr19	38841897	38842000	103	10
chr19	49701506	49701642	136	13
chr2	25822264	25822447	183	23
chr2	26728132	26728282	150	26
chr2	53859928	53860127	199	21
chr2	63052481	63053351	870	12
chr2	89585594	89612300	26706	20
chr2	119678324	119678479	155	11
chr2	241355425	241357051	1626	16
chr2	241732689	241776187	43498	28
chr2	241858779	242046614	187835	139
chr20	3071451	3071698	247	16
chr20	3164866	3165092	226	19
chr20	30565180	30586282	21102	13
chr20	30891779	30895304	3525	13
chr20	31721659	31721951	292	15
chr21	8208834	8217122	8288	141
chr21	8257600	8257790	190	33
chr21	8400327	8401982	1655	92
chr21	8433983	8438909	4926	283
chr21	8440273	8452215	11942	178
chr21	9324891	9325476	585	34
chr21	25999978	26000156	178	12
chr21	37258092	37258222	130	10
chr22	12097884	12098014	130	14
chr22	27614379	27614535	156	16
chr22	36564677	36564751	74	10
chr22	37805549	37805837	288	10
chr3	74900108	74900301	193	21
chr5	11384569	11384638	69	10
chr5	114857985	114858160	175	12
chr6	26043317	26043562	245	15
chr7	30136507	30136639	132	10
chr7	36236341	36236461	120	14
chr7	91881041	91881321	280	13
chr7	105955951	105956059	108	12
chr8	11346348	11346638	290	15
chr8	21912209	21912464	255	22
chr8	64799011	64799161	150	13
chr8	69942774	69942904	130	18
chr9	39791421	39791491	70	10
chr9	95313102	95313304	202	14
chrX	72713767	72714002	235	16
chrX	100731435	100731499	64	10
chrX	123184961	123185088	127	10
chrX	133984006	133984460	454	15
chrX	136497749	136497922	173	11
